# Supplementary material for: Tricarbonyl­bis(tricyclo­hexyl­phosphine-κP)ruthenium(0) toluene solvate
Source: Acta Crystallogr Sect E Struct Rep Online. 2008 Oct 22;64(Pt 11):m1454. doi: 10.1107/S1600536808034211 (PMC2959764; doi:10.1107/S1600536808034211)
Supplement: Supplementary file 1 [file e-64-m1454-sup1.cif]

##############################################################################
###                                                                        ###
###        Electronic paper (Acta Crystallographica Section E)             ###
###                                                                        ###
##############################################################################
#                                                                            #
# This CIF contains the data in a paper accepted for publication in Acta     #
# Crystallographica Section E. It conforms to the requirements of Notes      #
# for Authors for Section E, and has been peer reviewed under the auspices   #
# of the IUCr Commission on Journals.                                        #
#                                                                            #
# Full details of the Crystallographic Information File format               #
# are given in the paper "The Crystallographic Information File (CIF):       #
# a New Standard Archive File for Crystallography" by S. R. Hall, F. H.      #
# Allen and I. D. Brown [Acta Cryst. (1991), A47, 655-685].                  #
#                                                                            #
# The current version of the core CIF dictionary is obtainable from          #
# ftp://ftp.iucr.org/pub/cif_core.dic. The current version number is 2.4.    #
#                                                                            #
# Software is freely available for graphical display of the structure(s) in  #
# this CIF.  For information consult the CIF home page http://www.iucr.org/  #
# cif/home.html                                                              #
#                                                                            #
# This file may be used for bona fide research purposes within the           #
# scientific community so long as proper attribution is given to the journal # 
# article from which it was obtained.                                        #
#                                                                            #
##############################################################################
                                             
data_I
_audit_creation_method     SHELXL-97
_chemical_name_systematic
;
Tricarbonylbis(tricyclohexylphosphine-\kP)ruthenium(0) toluene solvate
;
_chemical_name_common     ?
_chemical_formula_moiety     'C39 H66 O3 P2 Ru, C7 H8'
_chemical_formula_sum     'C46 H74 O3 P2 Ru'
_chemical_formula_iupac     '[Ru (C18 H33 P)2 (C O)3], C7 H8'
_chemical_formula_weight     838.06
_chemical_melting_point     ?
_symmetry_cell_setting     triclinic
_symmetry_space_group_name_H-M     'P -1'
_symmetry_space_group_name_Hall     '-P 1'
loop_
    _symmetry_equiv_pos_as_xyz
    'x, y, z'
    '-x, -y, -z'
_cell_length_a     12.4367(6)
_cell_length_b     12.4980(4)
_cell_length_c     16.2970(7)
_cell_angle_alpha     92.685(2)
_cell_angle_beta     103.594(2)
_cell_angle_gamma     103.500(2)
_cell_volume     2380.2(2)
_cell_formula_units_Z     2
_cell_measurement_reflns_used     16612
_cell_measurement_theta_min     2.23
_cell_measurement_theta_max     27.50
_cell_measurement_temperature     183(2)
_exptl_crystal_description     prism
_exptl_crystal_colour     colourless
_exptl_crystal_size_max     0.08
_exptl_crystal_size_mid     0.06
_exptl_crystal_size_min     0.05
_exptl_crystal_density_diffrn     1.169
_exptl_crystal_density_meas     ?
_exptl_crystal_density_method     'not measured'
_exptl_crystal_F_000     896
_exptl_absorpt_coefficient_mu     0.431
_exptl_absorpt_correction_type     none
_exptl_absorpt_process_details     ?
_exptl_absorpt_correction_T_min     ?
_exptl_absorpt_correction_T_max     ?
_exptl_special_details
;
;
_diffrn_ambient_temperature     183(2)
_diffrn_radiation_type     MoK\a
_diffrn_radiation_wavelength     0.71073
_diffrn_radiation_source     'fine-focus sealed tube'
_diffrn_radiation_monochromator     graphite
_diffrn_measurement_device_type     'Nonius KappaCCD'
_diffrn_measurement_method     '\f and \w'
_diffrn_detector_area_resol_mean     ?
_diffrn_reflns_number     16605
_diffrn_reflns_av_R_equivalents     0.0514
_diffrn_reflns_av_sigmaI/netI     0.1146
_diffrn_reflns_theta_min     2.32
_diffrn_reflns_theta_max     27.50
_diffrn_reflns_theta_full     27.50
_diffrn_measured_fraction_theta_max     0.976
_diffrn_measured_fraction_theta_full     0.976
_diffrn_reflns_limit_h_min     -16
_diffrn_reflns_limit_h_max     15
_diffrn_reflns_limit_k_min     -16
_diffrn_reflns_limit_k_max     16
_diffrn_reflns_limit_l_min     -21
_diffrn_reflns_limit_l_max     21
_diffrn_standards_number     ?
_diffrn_standards_interval_count     ?
_diffrn_standards_interval_time     ?
_diffrn_standards_decay_%     ?
_refine_special_details
;
Refinement of <i>F</i>^2^ against ALL reflections. The weighted <i>R</i>-factor
<i>wR</i> and goodness of fit <i>S</i> are based on <i>F</i>^2^, conventional
<i>R</i>-factors <i>R</i> are based on <i>F</i>, with <i>F</i> set to zero for
negative <i>F</i>^2^. The threshold expression of <i>F</i>^2^ >
\s(<i>F</i>^2^) is used only for calculating <i>R</i>-factors(gt) <i>etc</i>.
and is not relevant to the choice of reflections for refinement.
<i>R</i>-factors based on <i>F</i>^2^ are statistically about twice as large
as those based on <i>F</i>, and <i>R</i>- factors based on ALL data will be
even larger.
;
_reflns_number_total     10678
_reflns_number_gt     7032
_reflns_threshold_expression     I>2\s(I)
_refine_ls_structure_factor_coef     Fsqd
_refine_ls_matrix_type     full
_refine_ls_R_factor_all     0.1321
_refine_ls_R_factor_gt     0.0816
_refine_ls_wR_factor_gt     0.2114
_refine_ls_wR_factor_ref     0.2429
_refine_ls_goodness_of_fit_ref     1.050
_refine_ls_restrained_S_all     1.050
_refine_ls_number_reflns     10678
_refine_ls_number_parameters     438
_refine_ls_number_restraints     0
_refine_ls_hydrogen_treatment     constr
_refine_ls_weighting_scheme     calc
_refine_ls_weighting_details
          'calc w=1/[\s^2^(Fo^2^)+(0.123P)^2^+7.5629P] where P=(Fo^2^+2Fc^2^)/3'
_atom_sites_solution_hydrogens     geom
_atom_sites_solution_primary     direct
_atom_sites_solution_secondary     difmap
_refine_ls_shift/su_max     0.000
_refine_ls_shift/su_mean     0.000
_refine_diff_density_max     3.450
_refine_diff_density_min     -0.643
_refine_ls_extinction_method     none
_refine_ls_extinction_coef     ?
loop_
    _atom_type_symbol
    _atom_type_description
    _atom_type_scat_dispersion_real
    _atom_type_scat_dispersion_imag
    _atom_type_scat_source
    'C' 'C' 0.0033 0.0016
                         'International Tables Vol C Tables 4.2.6.8 and 6.1.1.4'
    'H' 'H' 0.0000 0.0000
                         'International Tables Vol C Tables 4.2.6.8 and 6.1.1.4'
    'O' 'O' 0.0106 0.0060
                         'International Tables Vol C Tables 4.2.6.8 and 6.1.1.4'
    'P' 'P' 0.1023 0.0942
                         'International Tables Vol C Tables 4.2.6.8 and 6.1.1.4'
    'Ru' 'Ru' -1.2594 0.8363
                         'International Tables Vol C Tables 4.2.6.8 and 6.1.1.4'
_computing_data_collection     'COLLECT (Nonius, 1998)'
_computing_cell_refinement     'DENZO (Otwinowski & Minor, 1997)'
_computing_data_reduction     'DENZO (Otwinowski & Minor, 1997)'
_computing_structure_solution     'SHELXS97 (Sheldrick, 2008)'
_computing_structure_refinement     'SHELXL97 (Sheldrick, 2008)'
_computing_molecular_graphics     'XP (Siemens, 1990)'
_computing_publication_material     'XP (Siemens, 1990)'
loop_
    _atom_site_type_symbol
    _atom_site_label
    _atom_site_fract_x
    _atom_site_fract_y
    _atom_site_fract_z
    _atom_site_U_iso_or_equiv
    _atom_site_adp_type
    _atom_site_calc_flag
    _atom_site_refinement_flags
    _atom_site_occupancy
    _atom_site_disorder_assembly
    _atom_site_disorder_group
    Ru Ru1 0.13721(4) 0.23221(4) 0.23002(3) 0.01644(16) Uani d . 1 . .
    P P1 -0.01593(12) 0.08021(12) 0.23565(9) 0.0150(3) Uani d . 1 . .
    P P2 0.29082(12) 0.38833(12) 0.23373(9) 0.0155(3) Uani d . 1 . .
    O O1 -0.0288(5) 0.3806(4) 0.1972(3) 0.0409(13) Uani d . 1 . .
    O O2 0.2609(5) 0.1948(4) 0.4093(3) 0.0409(13) Uani d . 1 . .
    O O3 0.1465(4) 0.1397(4) 0.0545(3) 0.0308(11) Uani d . 1 . .
    C C1 0.0340(5) 0.3249(5) 0.2116(4) 0.0233(13) Uani d . 1 . .
    C C2 0.2164(5) 0.2079(5) 0.3409(4) 0.0233(13) Uani d . 1 . .
    C C3 0.1466(5) 0.1712(5) 0.1227(4) 0.0219(13) Uani d . 1 . .
    C C4 -0.0556(5) 0.0908(5) 0.3394(4) 0.0200(12) Uani d . 1 . .
    H H4A 0.0151 0.0920 0.3843 0.024 Uiso calc R 1 . .
    C C5 -0.0852(6) 0.2003(5) 0.3570(4) 0.0263(14) Uani d . 1 . .
    H H5A -0.1539 0.2045 0.3132 0.032 Uiso calc R 1 . .
    H H5B -0.0212 0.2624 0.3530 0.032 Uiso calc R 1 . .
    C C6 -0.1078(7) 0.2126(6) 0.4456(4) 0.0357(17) Uani d . 1 . .
    H H6A -0.0364 0.2176 0.4897 0.043 Uiso calc R 1 . .
    H H6B -0.1317 0.2819 0.4530 0.043 Uiso calc R 1 . .
    C C7 -0.1996(7) 0.1160(6) 0.4570(5) 0.0383(18) Uani d . 1 . .
    H H7A -0.2729 0.1147 0.4163 0.046 Uiso calc R 1 . .
    H H7B -0.2099 0.1245 0.5152 0.046 Uiso calc R 1 . .
    C C8 -0.1670(7) 0.0065(7) 0.4425(5) 0.0410(19) Uani d . 1 . .
    H H8A -0.0962 0.0058 0.4854 0.049 Uiso calc R 1 . .
    H H8B -0.2287 -0.0563 0.4489 0.049 Uiso calc R 1 . .
    C C9 -0.1485(6) -0.0064(6) 0.3538(4) 0.0320(16) Uani d . 1 . .
    H H9A -0.2212 -0.0110 0.3111 0.038 Uiso calc R 1 . .
    H H9B -0.1261 -0.0763 0.3456 0.038 Uiso calc R 1 . .
    C C10 -0.1535(5) 0.0670(5) 0.1531(4) 0.0205(12) Uani d . 1 . .
    H H10A -0.1949 0.1151 0.1774 0.025 Uiso calc R 1 . .
    C C11 -0.1395(6) 0.1110(5) 0.0687(4) 0.0230(13) Uani d . 1 . .
    H H11A -0.0894 0.1872 0.0799 0.028 Uiso calc R 1 . .
    H H11B -0.1030 0.0637 0.0396 0.028 Uiso calc R 1 . .
    C C12 -0.2566(6) 0.1113(6) 0.0115(4) 0.0292(15) Uani d . 1 . .
    H H12A -0.2891 0.1642 0.0388 0.035 Uiso calc R 1 . .
    H H12B -0.2463 0.1374 -0.0433 0.035 Uiso calc R 1 . .
    C C13 -0.3400(6) -0.0013(6) -0.0056(4) 0.0316(15) Uani d . 1 . .
    H H13A -0.4155 0.0045 -0.0392 0.038 Uiso calc R 1 . .
    H H13B -0.3127 -0.0527 -0.0390 0.038 Uiso calc R 1 . .
    C C14 -0.3518(5) -0.0462(6) 0.0773(4) 0.0301(15) Uani d . 1 . .
    H H14A -0.4032 -0.1217 0.0654 0.036 Uiso calc R 1 . .
    H H14B -0.3869 0.0012 0.1077 0.036 Uiso calc R 1 . .
    C C15 -0.2352(5) -0.0500(5) 0.1343(4) 0.0263(14) Uani d . 1 . .
    H H15A -0.2017 -0.1005 0.1055 0.032 Uiso calc R 1 . .
    H H15B -0.2456 -0.0788 0.1882 0.032 Uiso calc R 1 . .
    C C16 0.0086(5) -0.0600(4) 0.2290(4) 0.0175(12) Uani d . 1 . .
    H H16A -0.0650 -0.1132 0.2294 0.021 Uiso calc R 1 . .
    C C17 0.0376(6) -0.0909(5) 0.1457(4) 0.0226(13) Uani d . 1 . .
    H H17A 0.1146 -0.0460 0.1457 0.027 Uiso calc R 1 . .
    H H17B -0.0183 -0.0742 0.0970 0.027 Uiso calc R 1 . .
    C C18 0.0350(6) -0.2138(5) 0.1360(4) 0.0295(15) Uani d . 1 . .
    H H18A -0.0433 -0.2587 0.1322 0.035 Uiso calc R 1 . .
    H H18B 0.0555 -0.2319 0.0828 0.035 Uiso calc R 1 . .
    C C19 0.1188(7) -0.2425(6) 0.2115(5) 0.0390(18) Uani d . 1 . .
    H H19A 0.1092 -0.3236 0.2072 0.047 Uiso calc R 1 . .
    H H19B 0.1979 -0.2073 0.2093 0.047 Uiso calc R 1 . .
    C C20 0.1012(7) -0.2042(6) 0.2962(5) 0.0384(18) Uani d . 1 . .
    H H20A 0.1632 -0.2161 0.3427 0.046 Uiso calc R 1 . .
    H H20B 0.0278 -0.2497 0.3032 0.046 Uiso calc R 1 . .
    C C21 0.0998(6) -0.0801(5) 0.3039(4) 0.0292(15) Uani d . 1 . .
    H H21A 0.0826 -0.0602 0.3580 0.035 Uiso calc R 1 . .
    H H21B 0.1758 -0.0333 0.3035 0.035 Uiso calc R 1 . .
    C C22 0.2621(5) 0.4827(5) 0.1498(4) 0.0196(12) Uani d . 1 . .
    H H22A 0.2237 0.5349 0.1728 0.024 Uiso calc R 1 . .
    C C23 0.3703(6) 0.5562(5) 0.1305(4) 0.0287(15) Uani d . 1 . .
    H H23A 0.4093 0.5091 0.1038 0.034 Uiso calc R 1 . .
    H H23B 0.4238 0.5952 0.1842 0.034 Uiso calc R 1 . .
    C C24 0.3370(6) 0.6416(5) 0.0703(4) 0.0334(16) Uani d . 1 . .
    H H24A 0.3012 0.6907 0.0983 0.040 Uiso calc R 1 . .
    H H24B 0.4067 0.6879 0.0583 0.040 Uiso calc R 1 . .
    C C25 0.2547(6) 0.5848(6) -0.0122(4) 0.0321(16) Uani d . 1 . .
    H H25A 0.2926 0.5407 -0.0427 0.039 Uiso calc R 1 . .
    H H25B 0.2323 0.6412 -0.0487 0.039 Uiso calc R 1 . .
    C C26 0.1487(6) 0.5097(6) 0.0043(5) 0.0330(16) Uani d . 1 . .
    H H26A 0.0982 0.4700 -0.0502 0.040 Uiso calc R 1 . .
    H H26B 0.1063 0.5552 0.0289 0.040 Uiso calc R 1 . .
    C C27 0.1789(5) 0.4252(5) 0.0652(4) 0.0234(13) Uani d . 1 . .
    H H27A 0.2142 0.3747 0.0382 0.028 Uiso calc R 1 . .
    H H27B 0.1081 0.3803 0.0765 0.028 Uiso calc R 1 . .
    C C28 0.3294(5) 0.4788(5) 0.3363(4) 0.0203(12) Uani d . 1 . .
    H H28A 0.3492 0.4305 0.3818 0.024 Uiso calc R 1 . .
    C C29 0.4342(6) 0.5777(5) 0.3506(4) 0.0299(15) Uani d . 1 . .
    H H29A 0.5005 0.5513 0.3425 0.036 Uiso calc R 1 . .
    H H29B 0.4186 0.6299 0.3082 0.036 Uiso calc R 1 . .
    C C30 0.4633(6) 0.6376(6) 0.4396(5) 0.0376(18) Uani d . 1 . .
    H H30A 0.5303 0.7015 0.4466 0.045 Uiso calc R 1 . .
    H H30B 0.4839 0.5869 0.4820 0.045 Uiso calc R 1 . .
    C C31 0.3628(7) 0.6782(6) 0.4553(5) 0.0380(18) Uani d . 1 . .
    H H31A 0.3825 0.7141 0.5142 0.046 Uiso calc R 1 . .
    H H31B 0.3460 0.7336 0.4160 0.046 Uiso calc R 1 . .
    C C32 0.2599(7) 0.5832(6) 0.4417(5) 0.0362(17) Uani d . 1 . .
    H H32A 0.1942 0.6113 0.4489 0.043 Uiso calc R 1 . .
    H H32B 0.2744 0.5323 0.4854 0.043 Uiso calc R 1 . .
    C C33 0.2292(6) 0.5190(6) 0.3534(4) 0.0288(15) Uani d . 1 . .
    H H33A 0.2057 0.5674 0.3098 0.035 Uiso calc R 1 . .
    H H33B 0.1635 0.4546 0.3489 0.035 Uiso calc R 1 . .
    C C34 0.4301(5) 0.3614(5) 0.2278(4) 0.0203(12) Uani d . 1 . .
    H H34A 0.4832 0.4348 0.2271 0.024 Uiso calc R 1 . .
    C C35 0.4209(5) 0.2904(5) 0.1459(4) 0.0259(14) Uani d . 1 . .
    H H35A 0.3834 0.3229 0.0962 0.031 Uiso calc R 1 . .
    H H35B 0.3736 0.2148 0.1460 0.031 Uiso calc R 1 . .
    C C36 0.5405(6) 0.2846(6) 0.1388(4) 0.0337(16) Uani d . 1 . .
    H H36A 0.5335 0.2369 0.0866 0.040 Uiso calc R 1 . .
    H H36B 0.5857 0.3596 0.1345 0.040 Uiso calc R 1 . .
    C C37 0.6021(6) 0.2384(7) 0.2154(5) 0.0399(18) Uani d . 1 . .
    H H37A 0.6815 0.2428 0.2120 0.048 Uiso calc R 1 . .
    H H37B 0.5633 0.1595 0.2146 0.048 Uiso calc R 1 . .
    C C38 0.6047(6) 0.3024(6) 0.2994(4) 0.0308(15) Uani d . 1 . .
    H H38A 0.6383 0.2651 0.3476 0.037 Uiso calc R 1 . .
    H H38B 0.6542 0.3781 0.3043 0.037 Uiso calc R 1 . .
    C C39 0.4861(6) 0.3095(6) 0.3051(4) 0.0274(14) Uani d . 1 . .
    H H39A 0.4920 0.3552 0.3580 0.033 Uiso calc R 1 . .
    H H39B 0.4384 0.2346 0.3065 0.033 Uiso calc R 1 . .
    C C1TA 0.4931(7) -0.0455(6) 0.3912(4) 0.014(2) Uiso d PG 0.50 A -1
    C C2TA 0.4173(7) 0.0083(7) 0.3442(5) 0.032(3) Uiso d PG 0.50 A -1
    H H2TA 0.3851 0.0562 0.3723 0.038 Uiso calc PR 0.50 A -1
    C C3TA 0.3887(8) -0.0082(8) 0.2560(5) 0.053(4) Uiso d PG 0.50 A -1
    H H3TA 0.3369 0.0285 0.2238 0.063 Uiso calc PR 0.50 A -1
    C C4TA 0.4358(8) -0.0784(8) 0.2148(4) 0.025(3) Uiso d PG 0.50 A -1
    H H4TA 0.4162 -0.0896 0.1546 0.030 Uiso calc PR 0.50 A -1
    C C5TA 0.5116(8) -0.1322(7) 0.2619(5) 0.045(4) Uiso d PG 0.50 A -1
    H H5TA 0.5438 -0.1801 0.2338 0.054 Uiso calc PR 0.50 A -1
    C C6TA 0.5402(7) -0.1157(7) 0.3501(5) 0.024(3) Uiso d PG 0.50 A -1
    H H6TA 0.5920 -0.1524 0.3823 0.028 Uiso calc PR 0.50 A -1
    C C7TA 0.5189(9) -0.0327(9) 0.4744(6) 0.012(2) Uiso d P 0.50 A -1
    H H7TA 0.4794 0.0192 0.4935 0.017 Uiso calc PR 0.50 A -1
    H H7TB 0.6017 -0.0034 0.4964 0.017 Uiso calc PR 0.50 A -1
    H H7TC 0.4949 -0.1043 0.4954 0.017 Uiso calc PR 0.50 A -1
    C C1TB 0.2465(7) 0.3731(7) -0.2461(4) 0.030(3) Uiso d PG 0.50 . .
    C C2TB 0.1736(7) 0.4430(7) -0.2509(4) 0.022(2) Uiso d PG 0.50 . .
    H H2TB 0.1634 0.4756 -0.2004 0.026 Uiso calc PR 0.50 . .
    C C3TB 0.1159(7) 0.4651(7) -0.3297(5) 0.032(3) Uiso d PG 0.50 . .
    H H3TB 0.0661 0.5129 -0.3330 0.038 Uiso calc PR 0.50 . .
    C C4TB 0.1309(8) 0.4173(8) -0.4035(4) 0.047(4) Uiso d PG 0.50 . .
    H H4TB 0.0914 0.4324 -0.4574 0.056 Uiso calc PR 0.50 . .
    C C5TB 0.2038(8) 0.3474(8) -0.3987(4) 0.031(3) Uiso d PG 0.50 . .
    H H5TB 0.2141 0.3148 -0.4492 0.038 Uiso calc PR 0.50 . .
    C C6TB 0.2615(8) 0.3253(7) -0.3199(5) 0.041(4) Uiso d PG 0.50 . .
    H H6TB 0.3113 0.2776 -0.3166 0.049 Uiso calc PR 0.50 . .
    C C7TB 0.3013(13) 0.3540(12) -0.1693(9) 0.035(3) Uiso d P 0.50 . .
    H H7TD 0.2796 0.3945 -0.1254 0.053 Uiso calc PR 0.50 . .
    H H7TE 0.3840 0.3791 -0.1624 0.053 Uiso calc PR 0.50 . .
    H H7TF 0.2806 0.2746 -0.1638 0.053 Uiso calc PR 0.50 . .
loop_
    _atom_site_aniso_label
    _atom_site_aniso_U_11
    _atom_site_aniso_U_22
    _atom_site_aniso_U_33
    _atom_site_aniso_U_12
    _atom_site_aniso_U_13
    _atom_site_aniso_U_23
    Ru1 0.0155(3) 0.0161(2) 0.0170(3) 0.00294(18) 0.00400(18) 0.00047(17)
    P1 0.0145(8) 0.0157(7) 0.0146(7) 0.0036(6) 0.0033(6) 0.0013(6)
    P2 0.0138(7) 0.0156(7) 0.0160(7) 0.0030(6) 0.0026(6) 0.0011(6)
    O1 0.039(3) 0.042(3) 0.047(3) 0.025(3) 0.006(3) 0.006(2)
    O2 0.036(3) 0.050(3) 0.026(3) 0.003(2) -0.005(2) 0.008(2)
    O3 0.035(3) 0.033(3) 0.024(2) 0.005(2) 0.011(2) -0.005(2)
    C1 0.021(3) 0.028(3) 0.021(3) 0.005(3) 0.006(3) 0.003(3)
    C2 0.019(3) 0.024(3) 0.023(3) -0.001(3) 0.003(3) 0.001(3)
    C3 0.020(3) 0.021(3) 0.023(3) 0.002(2) 0.003(3) 0.003(3)
    C4 0.016(3) 0.028(3) 0.017(3) 0.007(2) 0.004(2) 0.003(2)
    C5 0.031(4) 0.021(3) 0.031(4) 0.006(3) 0.015(3) 0.006(3)
    C6 0.039(4) 0.043(4) 0.029(4) 0.012(3) 0.017(3) -0.007(3)
    C7 0.045(5) 0.056(5) 0.024(4) 0.022(4) 0.017(3) 0.009(3)
    C8 0.049(5) 0.051(5) 0.039(4) 0.022(4) 0.029(4) 0.022(4)
    C9 0.037(4) 0.031(4) 0.033(4) 0.006(3) 0.021(3) 0.008(3)
    C10 0.019(3) 0.019(3) 0.023(3) 0.005(2) 0.005(2) 0.002(2)
    C11 0.028(4) 0.022(3) 0.016(3) 0.005(3) 0.001(3) 0.006(2)
    C12 0.030(4) 0.032(3) 0.023(3) 0.011(3) -0.001(3) 0.002(3)
    C13 0.022(4) 0.037(4) 0.033(4) 0.009(3) 0.001(3) -0.001(3)
    C14 0.015(3) 0.037(4) 0.030(4) -0.002(3) 0.001(3) -0.002(3)
    C15 0.018(3) 0.026(3) 0.028(3) -0.003(3) 0.001(3) 0.001(3)
    C16 0.017(3) 0.014(3) 0.019(3) 0.002(2) 0.001(2) 0.001(2)
    C17 0.027(3) 0.021(3) 0.023(3) 0.012(3) 0.006(3) 0.003(2)
    C18 0.034(4) 0.022(3) 0.037(4) 0.013(3) 0.011(3) 0.001(3)
    C19 0.048(5) 0.030(4) 0.047(5) 0.025(3) 0.013(4) 0.002(3)
    C20 0.048(5) 0.035(4) 0.034(4) 0.024(4) 0.002(3) 0.005(3)
    C21 0.035(4) 0.027(3) 0.027(3) 0.016(3) 0.003(3) 0.003(3)
    C22 0.020(3) 0.015(3) 0.023(3) 0.001(2) 0.007(2) 0.004(2)
    C23 0.024(4) 0.028(3) 0.027(3) -0.004(3) 0.003(3) 0.003(3)
    C24 0.038(4) 0.023(3) 0.032(4) -0.001(3) 0.002(3) 0.012(3)
    C25 0.041(4) 0.029(3) 0.022(3) 0.006(3) 0.003(3) 0.010(3)
    C26 0.029(4) 0.038(4) 0.031(4) 0.007(3) 0.004(3) 0.008(3)
    C27 0.024(3) 0.020(3) 0.025(3) 0.003(3) 0.007(3) 0.007(3)
    C28 0.024(3) 0.022(3) 0.013(3) 0.007(3) 0.000(2) 0.002(2)
    C29 0.024(4) 0.023(3) 0.036(4) -0.001(3) 0.005(3) -0.011(3)
    C30 0.035(4) 0.030(4) 0.038(4) 0.005(3) -0.004(3) -0.014(3)
    C31 0.047(5) 0.033(4) 0.030(4) 0.013(3) 0.003(3) -0.010(3)
    C32 0.050(5) 0.033(4) 0.031(4) 0.015(3) 0.019(3) -0.002(3)
    C33 0.029(4) 0.030(3) 0.027(3) 0.010(3) 0.006(3) -0.006(3)
    C34 0.016(3) 0.021(3) 0.023(3) 0.003(2) 0.005(2) 0.000(2)
    C35 0.022(3) 0.032(3) 0.026(3) 0.009(3) 0.010(3) -0.003(3)
    C36 0.026(4) 0.045(4) 0.031(4) 0.012(3) 0.006(3) -0.004(3)
    C37 0.027(4) 0.055(5) 0.048(5) 0.025(4) 0.015(3) 0.011(4)
    C38 0.022(4) 0.046(4) 0.027(4) 0.017(3) 0.001(3) 0.011(3)
    C39 0.027(4) 0.039(4) 0.022(3) 0.018(3) 0.007(3) 0.008(3)
_geom_special_details
;
All e.s.d.'s (except the e.s.d. in the dihedral angle between two l.s. planes)
are estimated using the full covariance matrix. The cell e.s.d.'s are taken
into account individually in the estimation of e.s.d.'s in distances, angles
and torsion angles; correlations between e.s.d.'s in cell parameters are only
used when they are defined by crystal symmetry. An approximate (isotropic)
treatment of cell e.s.d.'s is used for estimating e.s.d.'s involving l.s.
planes.
;
loop_
    _geom_bond_atom_site_label_1
    _geom_bond_atom_site_label_2
    _geom_bond_site_symmetry_2
    _geom_bond_distance
    _geom_bond_publ_flag
    Ru1 C1 . 1.903(6) y
    Ru1 C3 . 1.915(6) y
    Ru1 C2 . 1.919(7) y
    Ru1 P1 . 2.3777(15) y
    Ru1 P2 . 2.3780(15) y
    P1 C16 . 1.849(6) ?
    P1 C4 . 1.877(6) ?
    P1 C10 . 1.878(6) ?
    P2 C34 . 1.862(6) ?
    P2 C28 . 1.869(6) ?
    P2 C22 . 1.873(6) ?
    O1 C1 . 1.155(8) ?
    O2 C2 . 1.160(8) ?
    O3 C3 . 1.161(7) ?
    C4 C5 . 1.529(8) ?
    C4 C9 . 1.537(9) ?
    C4 H4A . 1.0000 ?
    C5 C6 . 1.543(8) ?
    C5 H5A . 0.9900 ?
    C5 H5B . 0.9900 ?
    C6 C7 . 1.507(11) ?
    C6 H6A . 0.9900 ?
    C6 H6B . 0.9900 ?
    C7 C8 . 1.538(10) ?
    C7 H7A . 0.9900 ?
    C7 H7B . 0.9900 ?
    C8 C9 . 1.523(9) ?
    C8 H8A . 0.9900 ?
    C8 H8B . 0.9900 ?
    C9 H9A . 0.9900 ?
    C9 H9B . 0.9900 ?
    C10 C11 . 1.538(8) ?
    C10 C15 . 1.544(8) ?
    C10 H10A . 1.0000 ?
    C11 C12 . 1.535(9) ?
    C11 H11A . 0.9900 ?
    C11 H11B . 0.9900 ?
    C12 C13 . 1.510(10) ?
    C12 H12A . 0.9900 ?
    C12 H12B . 0.9900 ?
    C13 C14 . 1.512(10) ?
    C13 H13A . 0.9900 ?
    C13 H13B . 0.9900 ?
    C14 C15 . 1.540(9) ?
    C14 H14A . 0.9900 ?
    C14 H14B . 0.9900 ?
    C15 H15A . 0.9900 ?
    C15 H15B . 0.9900 ?
    C16 C21 . 1.534(9) ?
    C16 C17 . 1.539(8) ?
    C16 H16A . 1.0000 ?
    C17 C18 . 1.529(8) ?
    C17 H17A . 0.9900 ?
    C17 H17B . 0.9900 ?
    C18 C19 . 1.531(10) ?
    C18 H18A . 0.9900 ?
    C18 H18B . 0.9900 ?
    C19 C20 . 1.520(10) ?
    C19 H19A . 0.9900 ?
    C19 H19B . 0.9900 ?
    C20 C21 . 1.554(9) ?
    C20 H20A . 0.9900 ?
    C20 H20B . 0.9900 ?
    C21 H21A . 0.9900 ?
    C21 H21B . 0.9900 ?
    C22 C27 . 1.543(8) ?
    C22 C23 . 1.549(8) ?
    C22 H22A . 1.0000 ?
    C23 C24 . 1.545(9) ?
    C23 H23A . 0.9900 ?
    C23 H23B . 0.9900 ?
    C24 C25 . 1.512(9) ?
    C24 H24A . 0.9900 ?
    C24 H24B . 0.9900 ?
    C25 C26 . 1.518(10) ?
    C25 H25A . 0.9900 ?
    C25 H25B . 0.9900 ?
    C26 C27 . 1.532(9) ?
    C26 H26A . 0.9900 ?
    C26 H26B . 0.9900 ?
    C27 H27A . 0.9900 ?
    C27 H27B . 0.9900 ?
    C28 C33 . 1.527(9) ?
    C28 C29 . 1.536(9) ?
    C28 H28A . 1.0000 ?
    C29 C30 . 1.523(9) ?
    C29 H29A . 0.9900 ?
    C29 H29B . 0.9900 ?
    C30 C31 . 1.523(10) ?
    C30 H30A . 0.9900 ?
    C30 H30B . 0.9900 ?
    C31 C32 . 1.493(11) ?
    C31 H31A . 0.9900 ?
    C31 H31B . 0.9900 ?
    C32 C33 . 1.533(9) ?
    C32 H32A . 0.9900 ?
    C32 H32B . 0.9900 ?
    C33 H33A . 0.9900 ?
    C33 H33B . 0.9900 ?
    C34 C35 . 1.535(8) ?
    C34 C39 . 1.538(9) ?
    C34 H34A . 1.0000 ?
    C35 C36 . 1.536(9) ?
    C35 H35A . 0.9900 ?
    C35 H35B . 0.9900 ?
    C36 C37 . 1.517(11) ?
    C36 H36A . 0.9900 ?
    C36 H36B . 0.9900 ?
    C37 C38 . 1.543(10) ?
    C37 H37A . 0.9900 ?
    C37 H37B . 0.9900 ?
    C38 C39 . 1.522(9) ?
    C38 H38A . 0.9900 ?
    C38 H38B . 0.9900 ?
    C39 H39A . 0.9900 ?
    C39 H39B . 0.9900 ?
    C1TA C7TA . 1.310(12) ?
    C1TA C2TA . 1.3900 ?
    C1TA C6TA . 1.3900 ?
    C2TA C3TA . 1.3900 ?
    C2TA H2TA . 0.9500 ?
    C3TA C4TA . 1.3900 ?
    C3TA H3TA . 0.9500 ?
    C4TA C5TA . 1.3900 ?
    C4TA H4TA . 0.9500 ?
    C5TA C6TA . 1.3900 ?
    C5TA H5TA . 0.9500 ?
    C6TA H6TA . 0.9500 ?
    C7TA H7TA . 0.9800 ?
    C7TA H7TB . 0.9800 ?
    C7TA H7TC . 0.9800 ?
    C1TB C7TB . 1.338(16) ?
    C1TB C2TB . 1.3900 ?
    C1TB C6TB . 1.3900 ?
    C2TB C3TB . 1.3900 ?
    C2TB H2TB . 0.9500 ?
    C3TB C4TB . 1.3900 ?
    C3TB H3TB . 0.9500 ?
    C4TB C5TB . 1.3900 ?
    C4TB H4TB . 0.9500 ?
    C5TB C6TB . 1.3900 ?
    C5TB H5TB . 0.9500 ?
    C6TB H6TB . 0.9500 ?
    C7TB H7TD . 0.9800 ?
    C7TB H7TE . 0.9800 ?
    C7TB H7TF . 0.9800 ?
loop_
    _geom_angle_atom_site_label_1
    _geom_angle_atom_site_label_2
    _geom_angle_atom_site_label_3
    _geom_angle_site_symmetry_1
    _geom_angle_site_symmetry_3
    _geom_angle
    _geom_angle_publ_flag
    C1 Ru1 C3 . . 109.3(3) ?
    C1 Ru1 C2 . . 123.2(3) ?
    C3 Ru1 C2 . . 127.5(3) ?
    C1 Ru1 P1 . . 89.69(19) ?
    C3 Ru1 P1 . . 92.00(18) ?
    C2 Ru1 P1 . . 88.51(18) ?
    C1 Ru1 P2 . . 89.56(19) ?
    C3 Ru1 P2 . . 91.75(18) ?
    C2 Ru1 P2 . . 88.80(18) ?
    P1 Ru1 P2 . . 176.22(5) y
    C16 P1 C4 . . 102.8(3) ?
    C16 P1 C10 . . 103.9(3) ?
    C4 P1 C10 . . 104.3(3) ?
    C16 P1 Ru1 . . 117.59(19) ?
    C4 P1 Ru1 . . 111.03(19) ?
    C10 P1 Ru1 . . 115.62(19) ?
    C34 P2 C28 . . 102.7(3) ?
    C34 P2 C22 . . 104.2(3) ?
    C28 P2 C22 . . 104.7(3) ?
    C34 P2 Ru1 . . 117.4(2) ?
    C28 P2 Ru1 . . 110.9(2) ?
    C22 P2 Ru1 . . 115.46(19) ?
    O1 C1 Ru1 . . 177.3(6) ?
    O2 C2 Ru1 . . 177.1(6) ?
    O3 C3 Ru1 . . 174.3(6) ?
    C5 C4 C9 . . 110.1(5) ?
    C5 C4 P1 . . 112.2(4) ?
    C9 C4 P1 . . 116.4(4) ?
    C5 C4 H4A . . 105.8 ?
    C9 C4 H4A . . 105.8 ?
    P1 C4 H4A . . 105.8 ?
    C4 C5 C6 . . 111.9(5) ?
    C4 C5 H5A . . 109.2 ?
    C6 C5 H5A . . 109.2 ?
    C4 C5 H5B . . 109.2 ?
    C6 C5 H5B . . 109.2 ?
    H5A C5 H5B . . 107.9 ?
    C7 C6 C5 . . 111.4(6) ?
    C7 C6 H6A . . 109.4 ?
    C5 C6 H6A . . 109.4 ?
    C7 C6 H6B . . 109.4 ?
    C5 C6 H6B . . 109.4 ?
    H6A C6 H6B . . 108.0 ?
    C6 C7 C8 . . 110.5(6) ?
    C6 C7 H7A . . 109.5 ?
    C8 C7 H7A . . 109.5 ?
    C6 C7 H7B . . 109.5 ?
    C8 C7 H7B . . 109.5 ?
    H7A C7 H7B . . 108.1 ?
    C9 C8 C7 . . 110.0(6) ?
    C9 C8 H8A . . 109.7 ?
    C7 C8 H8A . . 109.7 ?
    C9 C8 H8B . . 109.7 ?
    C7 C8 H8B . . 109.7 ?
    H8A C8 H8B . . 108.2 ?
    C8 C9 C4 . . 111.9(6) ?
    C8 C9 H9A . . 109.2 ?
    C4 C9 H9A . . 109.2 ?
    C8 C9 H9B . . 109.2 ?
    C4 C9 H9B . . 109.2 ?
    H9A C9 H9B . . 107.9 ?
    C11 C10 C15 . . 108.9(5) ?
    C11 C10 P1 . . 114.9(4) ?
    C15 C10 P1 . . 115.1(4) ?
    C11 C10 H10A . . 105.7 ?
    C15 C10 H10A . . 105.7 ?
    P1 C10 H10A . . 105.7 ?
    C12 C11 C10 . . 110.1(5) ?
    C12 C11 H11A . . 109.6 ?
    C10 C11 H11A . . 109.6 ?
    C12 C11 H11B . . 109.6 ?
    C10 C11 H11B . . 109.6 ?
    H11A C11 H11B . . 108.2 ?
    C13 C12 C11 . . 113.0(6) ?
    C13 C12 H12A . . 109.0 ?
    C11 C12 H12A . . 109.0 ?
    C13 C12 H12B . . 109.0 ?
    C11 C12 H12B . . 109.0 ?
    H12A C12 H12B . . 107.8 ?
    C12 C13 C14 . . 110.1(6) ?
    C12 C13 H13A . . 109.6 ?
    C14 C13 H13A . . 109.6 ?
    C12 C13 H13B . . 109.6 ?
    C14 C13 H13B . . 109.6 ?
    H13A C13 H13B . . 108.2 ?
    C13 C14 C15 . . 111.6(5) ?
    C13 C14 H14A . . 109.3 ?
    C15 C14 H14A . . 109.3 ?
    C13 C14 H14B . . 109.3 ?
    C15 C14 H14B . . 109.3 ?
    H14A C14 H14B . . 108.0 ?
    C14 C15 C10 . . 110.1(5) ?
    C14 C15 H15A . . 109.6 ?
    C10 C15 H15A . . 109.6 ?
    C14 C15 H15B . . 109.6 ?
    C10 C15 H15B . . 109.6 ?
    H15A C15 H15B . . 108.2 ?
    C21 C16 C17 . . 108.8(5) ?
    C21 C16 P1 . . 114.6(4) ?
    C17 C16 P1 . . 112.8(4) ?
    C21 C16 H16A . . 106.7 ?
    C17 C16 H16A . . 106.7 ?
    P1 C16 H16A . . 106.7 ?
    C18 C17 C16 . . 110.5(5) ?
    C18 C17 H17A . . 109.5 ?
    C16 C17 H17A . . 109.5 ?
    C18 C17 H17B . . 109.5 ?
    C16 C17 H17B . . 109.5 ?
    H17A C17 H17B . . 108.1 ?
    C17 C18 C19 . . 110.6(6) ?
    C17 C18 H18A . . 109.5 ?
    C19 C18 H18A . . 109.5 ?
    C17 C18 H18B . . 109.5 ?
    C19 C18 H18B . . 109.5 ?
    H18A C18 H18B . . 108.1 ?
    C20 C19 C18 . . 112.4(6) ?
    C20 C19 H19A . . 109.1 ?
    C18 C19 H19A . . 109.1 ?
    C20 C19 H19B . . 109.1 ?
    C18 C19 H19B . . 109.1 ?
    H19A C19 H19B . . 107.9 ?
    C19 C20 C21 . . 112.6(6) ?
    C19 C20 H20A . . 109.1 ?
    C21 C20 H20A . . 109.1 ?
    C19 C20 H20B . . 109.1 ?
    C21 C20 H20B . . 109.1 ?
    H20A C20 H20B . . 107.8 ?
    C16 C21 C20 . . 109.2(5) ?
    C16 C21 H21A . . 109.8 ?
    C20 C21 H21A . . 109.8 ?
    C16 C21 H21B . . 109.8 ?
    C20 C21 H21B . . 109.8 ?
    H21A C21 H21B . . 108.3 ?
    C27 C22 C23 . . 108.6(5) ?
    C27 C22 P2 . . 114.9(4) ?
    C23 C22 P2 . . 114.9(4) ?
    C27 C22 H22A . . 105.9 ?
    C23 C22 H22A . . 105.9 ?
    P2 C22 H22A . . 105.9 ?
    C24 C23 C22 . . 110.1(6) ?
    C24 C23 H23A . . 109.6 ?
    C22 C23 H23A . . 109.6 ?
    C24 C23 H23B . . 109.6 ?
    C22 C23 H23B . . 109.6 ?
    H23A C23 H23B . . 108.2 ?
    C25 C24 C23 . . 111.1(5) ?
    C25 C24 H24A . . 109.4 ?
    C23 C24 H24A . . 109.4 ?
    C25 C24 H24B . . 109.4 ?
    C23 C24 H24B . . 109.4 ?
    H24A C24 H24B . . 108.0 ?
    C24 C25 C26 . . 110.6(6) ?
    C24 C25 H25A . . 109.5 ?
    C26 C25 H25A . . 109.5 ?
    C24 C25 H25B . . 109.5 ?
    C26 C25 H25B . . 109.5 ?
    H25A C25 H25B . . 108.1 ?
    C25 C26 C27 . . 111.8(6) ?
    C25 C26 H26A . . 109.3 ?
    C27 C26 H26A . . 109.3 ?
    C25 C26 H26B . . 109.3 ?
    C27 C26 H26B . . 109.3 ?
    H26A C26 H26B . . 107.9 ?
    C26 C27 C22 . . 111.4(5) ?
    C26 C27 H27A . . 109.4 ?
    C22 C27 H27A . . 109.4 ?
    C26 C27 H27B . . 109.4 ?
    C22 C27 H27B . . 109.4 ?
    H27A C27 H27B . . 108.0 ?
    C33 C28 C29 . . 109.2(5) ?
    C33 C28 P2 . . 113.0(4) ?
    C29 C28 P2 . . 116.6(4) ?
    C33 C28 H28A . . 105.7 ?
    C29 C28 H28A . . 105.7 ?
    P2 C28 H28A . . 105.7 ?
    C30 C29 C28 . . 111.3(6) ?
    C30 C29 H29A . . 109.4 ?
    C28 C29 H29A . . 109.4 ?
    C30 C29 H29B . . 109.4 ?
    C28 C29 H29B . . 109.4 ?
    H29A C29 H29B . . 108.0 ?
    C29 C30 C31 . . 111.1(6) ?
    C29 C30 H30A . . 109.4 ?
    C31 C30 H30A . . 109.4 ?
    C29 C30 H30B . . 109.4 ?
    C31 C30 H30B . . 109.4 ?
    H30A C30 H30B . . 108.0 ?
    C32 C31 C30 . . 110.0(6) ?
    C32 C31 H31A . . 109.7 ?
    C30 C31 H31A . . 109.7 ?
    C32 C31 H31B . . 109.7 ?
    C30 C31 H31B . . 109.7 ?
    H31A C31 H31B . . 108.2 ?
    C31 C32 C33 . . 112.4(6) ?
    C31 C32 H32A . . 109.1 ?
    C33 C32 H32A . . 109.1 ?
    C31 C32 H32B . . 109.1 ?
    C33 C32 H32B . . 109.1 ?
    H32A C32 H32B . . 107.9 ?
    C28 C33 C32 . . 111.8(6) ?
    C28 C33 H33A . . 109.3 ?
    C32 C33 H33A . . 109.3 ?
    C28 C33 H33B . . 109.3 ?
    C32 C33 H33B . . 109.3 ?
    H33A C33 H33B . . 107.9 ?
    C35 C34 C39 . . 109.6(5) ?
    C35 C34 P2 . . 112.6(4) ?
    C39 C34 P2 . . 113.5(4) ?
    C35 C34 H34A . . 106.9 ?
    C39 C34 H34A . . 106.9 ?
    P2 C34 H34A . . 106.9 ?
    C34 C35 C36 . . 110.1(5) ?
    C34 C35 H35A . . 109.6 ?
    C36 C35 H35A . . 109.6 ?
    C34 C35 H35B . . 109.6 ?
    C36 C35 H35B . . 109.6 ?
    H35A C35 H35B . . 108.2 ?
    C37 C36 C35 . . 111.1(6) ?
    C37 C36 H36A . . 109.4 ?
    C35 C36 H36A . . 109.4 ?
    C37 C36 H36B . . 109.4 ?
    C35 C36 H36B . . 109.4 ?
    H36A C36 H36B . . 108.0 ?
    C36 C37 C38 . . 111.7(6) ?
    C36 C37 H37A . . 109.3 ?
    C38 C37 H37A . . 109.3 ?
    C36 C37 H37B . . 109.3 ?
    C38 C37 H37B . . 109.3 ?
    H37A C37 H37B . . 107.9 ?
    C39 C38 C37 . . 112.3(6) ?
    C39 C38 H38A . . 109.1 ?
    C37 C38 H38A . . 109.1 ?
    C39 C38 H38B . . 109.1 ?
    C37 C38 H38B . . 109.1 ?
    H38A C38 H38B . . 107.9 ?
    C38 C39 C34 . . 109.7(5) ?
    C38 C39 H39A . . 109.7 ?
    C34 C39 H39A . . 109.7 ?
    C38 C39 H39B . . 109.7 ?
    C34 C39 H39B . . 109.7 ?
    H39A C39 H39B . . 108.2 ?
    C7TA C1TA C2TA . . 120.6(7) ?
    C7TA C1TA C6TA . . 119.3(7) ?
    C2TA C1TA C6TA . . 120.0 ?
    C3TA C2TA C1TA . . 120.0 ?
    C3TA C2TA H2TA . . 120.0 ?
    C1TA C2TA H2TA . . 120.0 ?
    C2TA C3TA C4TA . . 120.0 ?
    C2TA C3TA H3TA . . 120.0 ?
    C4TA C3TA H3TA . . 120.0 ?
    C3TA C4TA C5TA . . 120.0 ?
    C3TA C4TA H4TA . . 120.0 ?
    C5TA C4TA H4TA . . 120.0 ?
    C4TA C5TA C6TA . . 120.0 ?
    C4TA C5TA H5TA . . 120.0 ?
    C6TA C5TA H5TA . . 120.0 ?
    C5TA C6TA C1TA . . 120.0 ?
    C5TA C6TA H6TA . . 120.0 ?
    C1TA C6TA H6TA . . 120.0 ?
    C1TA C7TA H7TA . . 109.5 ?
    C1TA C7TA H7TB . . 109.5 ?
    H7TA C7TA H7TB . . 109.5 ?
    C1TA C7TA H7TC . . 109.5 ?
    H7TA C7TA H7TC . . 109.5 ?
    H7TB C7TA H7TC . . 109.5 ?
    C7TB C1TB C2TB . . 118.5(8) ?
    C7TB C1TB C6TB . . 121.5(8) ?
    C2TB C1TB C6TB . . 120.0 ?
    C1TB C2TB C3TB . . 120.0 ?
    C1TB C2TB H2TB . . 120.0 ?
    C3TB C2TB H2TB . . 120.0 ?
    C4TB C3TB C2TB . . 120.0 ?
    C4TB C3TB H3TB . . 120.0 ?
    C2TB C3TB H3TB . . 120.0 ?
    C3TB C4TB C5TB . . 120.0 ?
    C3TB C4TB H4TB . . 120.0 ?
    C5TB C4TB H4TB . . 120.0 ?
    C4TB C5TB C6TB . . 120.0 ?
    C4TB C5TB H5TB . . 120.0 ?
    C6TB C5TB H5TB . . 120.0 ?
    C5TB C6TB C1TB . . 120.0 ?
    C5TB C6TB H6TB . . 120.0 ?
    C1TB C6TB H6TB . . 120.0 ?
    C1TB C7TB H7TD . . 109.5 ?
    C1TB C7TB H7TE . . 109.5 ?
    H7TD C7TB H7TE . . 109.5 ?
    C1TB C7TB H7TF . . 109.5 ?
    H7TD C7TB H7TF . . 109.5 ?
    H7TE C7TB H7TF . . 109.5 ?
loop_
    _geom_torsion_atom_site_label_1
    _geom_torsion_atom_site_label_2
    _geom_torsion_atom_site_label_3
    _geom_torsion_atom_site_label_4
    _geom_torsion_site_symmetry_1
    _geom_torsion_site_symmetry_2
    _geom_torsion_site_symmetry_3
    _geom_torsion_site_symmetry_4
    _geom_torsion
    _geom_torsion_publ_flag
    C1 Ru1 P1 C16 . . . . 166.5(3) ?
    C3 Ru1 P1 C16 . . . . 57.2(3) ?
    C2 Ru1 P1 C16 . . . . -70.3(3) ?
    P2 Ru1 P1 C16 . . . . -115.0(9) ?
    C1 Ru1 P1 C4 . . . . -75.5(3) ?
    C3 Ru1 P1 C4 . . . . 175.2(3) ?
    C2 Ru1 P1 C4 . . . . 47.7(3) ?
    P2 Ru1 P1 C4 . . . . 3.0(10) ?
    C1 Ru1 P1 C10 . . . . 43.0(3) ?
    C3 Ru1 P1 C10 . . . . -66.3(3) ?
    C2 Ru1 P1 C10 . . . . 166.3(3) ?
    P2 Ru1 P1 C10 . . . . 121.6(9) ?
    C1 Ru1 P2 C34 . . . . -167.3(3) ?
    C3 Ru1 P2 C34 . . . . -58.0(3) ?
    C2 Ru1 P2 C34 . . . . 69.5(3) ?
    P1 Ru1 P2 C34 . . . . 114.1(9) ?
    C1 Ru1 P2 C28 . . . . 75.1(3) ?
    C3 Ru1 P2 C28 . . . . -175.6(3) ?
    C2 Ru1 P2 C28 . . . . -48.1(3) ?
    P1 Ru1 P2 C28 . . . . -3.5(10) ?
    C1 Ru1 P2 C22 . . . . -43.7(3) ?
    C3 Ru1 P2 C22 . . . . 65.6(3) ?
    C2 Ru1 P2 C22 . . . . -167.0(3) ?
    P1 Ru1 P2 C22 . . . . -122.3(9) ?
    C3 Ru1 C1 O1 . . . . -7(12) ?
    C2 Ru1 C1 O1 . . . . 173(12) ?
    P1 Ru1 C1 O1 . . . . -99(12) ?
    P2 Ru1 C1 O1 . . . . 84(12) ?
    C1 Ru1 C2 O2 . . . . 18(11) ?
    C3 Ru1 C2 O2 . . . . -162(11) ?
    P1 Ru1 C2 O2 . . . . -70(11) ?
    P2 Ru1 C2 O2 . . . . 107(11) ?
    C1 Ru1 C3 O3 . . . . 6(5) ?
    C2 Ru1 C3 O3 . . . . -174(5) ?
    P1 Ru1 C3 O3 . . . . 96(5) ?
    P2 Ru1 C3 O3 . . . . -85(5) ?
    C16 P1 C4 C5 . . . . -177.6(4) ?
    C10 P1 C4 C5 . . . . -69.4(5) ?
    Ru1 P1 C4 C5 . . . . 55.8(5) ?
    C16 P1 C4 C9 . . . . -49.5(5) ?
    C10 P1 C4 C9 . . . . 58.7(5) ?
    Ru1 P1 C4 C9 . . . . -176.1(4) ?
    C9 C4 C5 C6 . . . . 53.4(7) ?
    P1 C4 C5 C6 . . . . -175.2(5) ?
    C4 C5 C6 C7 . . . . -55.3(8) ?
    C5 C6 C7 C8 . . . . 56.8(8) ?
    C6 C7 C8 C9 . . . . -58.1(9) ?
    C7 C8 C9 C4 . . . . 57.7(8) ?
    C5 C4 C9 C8 . . . . -55.5(8) ?
    P1 C4 C9 C8 . . . . 175.4(5) ?
    C16 P1 C10 C11 . . . . -100.3(4) ?
    C4 P1 C10 C11 . . . . 152.2(4) ?
    Ru1 P1 C10 C11 . . . . 30.0(5) ?
    C16 P1 C10 C15 . . . . 27.4(5) ?
    C4 P1 C10 C15 . . . . -80.0(5) ?
    Ru1 P1 C10 C15 . . . . 157.8(4) ?
    C15 C10 C11 C12 . . . . 57.3(6) ?
    P1 C10 C11 C12 . . . . -171.9(4) ?
    C10 C11 C12 C13 . . . . -56.8(7) ?
    C11 C12 C13 C14 . . . . 55.3(7) ?
    C12 C13 C14 C15 . . . . -55.8(7) ?
    C13 C14 C15 C10 . . . . 58.6(7) ?
    C11 C10 C15 C14 . . . . -58.6(7) ?
    P1 C10 C15 C14 . . . . 170.7(4) ?
    C4 P1 C16 C21 . . . . -57.4(5) ?
    C10 P1 C16 C21 . . . . -166.0(5) ?
    Ru1 P1 C16 C21 . . . . 64.9(5) ?
    C4 P1 C16 C17 . . . . 177.4(4) ?
    C10 P1 C16 C17 . . . . 68.9(5) ?
    Ru1 P1 C16 C17 . . . . -60.3(5) ?
    C21 C16 C17 C18 . . . . 62.4(7) ?
    P1 C16 C17 C18 . . . . -169.4(4) ?
    C16 C17 C18 C19 . . . . -57.9(7) ?
    C17 C18 C19 C20 . . . . 52.4(8) ?
    C18 C19 C20 C21 . . . . -51.7(9) ?
    C17 C16 C21 C20 . . . . -59.8(7) ?
    P1 C16 C21 C20 . . . . 173.0(5) ?
    C19 C20 C21 C16 . . . . 55.4(8) ?
    C34 P2 C22 C27 . . . . 99.1(5) ?
    C28 P2 C22 C27 . . . . -153.4(4) ?
    Ru1 P2 C22 C27 . . . . -31.1(5) ?
    C34 P2 C22 C23 . . . . -28.0(5) ?
    C28 P2 C22 C23 . . . . 79.6(5) ?
    Ru1 P2 C22 C23 . . . . -158.2(4) ?
    C27 C22 C23 C24 . . . . 57.9(7) ?
    P2 C22 C23 C24 . . . . -172.0(4) ?
    C22 C23 C24 C25 . . . . -59.0(8) ?
    C23 C24 C25 C26 . . . . 57.0(8) ?
    C24 C25 C26 C27 . . . . -55.6(8) ?
    C25 C26 C27 C22 . . . . 56.3(7) ?
    C23 C22 C27 C26 . . . . -56.9(7) ?
    P2 C22 C27 C26 . . . . 173.0(4) ?
    C34 P2 C28 C33 . . . . 176.4(5) ?
    C22 P2 C28 C33 . . . . 67.8(5) ?
    Ru1 P2 C28 C33 . . . . -57.4(5) ?
    C34 P2 C28 C29 . . . . 48.7(5) ?
    C22 P2 C28 C29 . . . . -59.9(5) ?
    Ru1 P2 C28 C29 . . . . 174.9(4) ?
    C33 C28 C29 C30 . . . . 56.1(7) ?
    P2 C28 C29 C30 . . . . -174.4(5) ?
    C28 C29 C30 C31 . . . . -58.2(8) ?
    C29 C30 C31 C32 . . . . 57.0(9) ?
    C30 C31 C32 C33 . . . . -55.6(9) ?
    C29 C28 C33 C32 . . . . -54.3(7) ?
    P2 C28 C33 C32 . . . . 174.3(5) ?
    C31 C32 C33 C28 . . . . 55.6(8) ?
    C28 P2 C34 C35 . . . . -178.1(4) ?
    C22 P2 C34 C35 . . . . -69.1(5) ?
    Ru1 P2 C34 C35 . . . . 60.0(5) ?
    C28 P2 C34 C39 . . . . 56.6(5) ?
    C22 P2 C34 C39 . . . . 165.6(4) ?
    Ru1 P2 C34 C39 . . . . -65.3(5) ?
    C39 C34 C35 C36 . . . . -60.5(7) ?
    P2 C34 C35 C36 . . . . 172.2(5) ?
    C34 C35 C36 C37 . . . . 57.5(8) ?
    C35 C36 C37 C38 . . . . -53.2(8) ?
    C36 C37 C38 C39 . . . . 53.0(8) ?
    C37 C38 C39 C34 . . . . -55.7(8) ?
    C35 C34 C39 C38 . . . . 59.4(7) ?
    P2 C34 C39 C38 . . . . -173.8(4) ?
    C7TA C1TA C2TA C3TA . . . . -178.5(9) ?
    C6TA C1TA C2TA C3TA . . . . 0.0 ?
    C1TA C2TA C3TA C4TA . . . . 0.0 ?
    C2TA C3TA C4TA C5TA . . . . 0.0 ?
    C3TA C4TA C5TA C6TA . . . . 0.0 ?
    C4TA C5TA C6TA C1TA . . . . 0.0 ?
    C7TA C1TA C6TA C5TA . . . . 178.5(9) ?
    C2TA C1TA C6TA C5TA . . . . 0.0 ?
    C7TB C1TB C2TB C3TB . . . . 179.6(11) ?
    C6TB C1TB C2TB C3TB . . . . 0.0 ?
    C1TB C2TB C3TB C4TB . . . . 0.0 ?
    C2TB C3TB C4TB C5TB . . . . 0.0 ?
    C3TB C4TB C5TB C6TB . . . . 0.0 ?
    C4TB C5TB C6TB C1TB . . . . 0.0 ?
    C7TB C1TB C6TB C5TB . . . . -179.6(11) ?
    C2TB C1TB C6TB C5TB . . . . 0.0 ?
data_global
_journal_date_recd_electronic     2008-10-16
_journal_date_accepted     2008-10-20
_journal_name_full     'Acta Crystallographica, Section E'
_journal_year     2008
_journal_volume     64
_journal_issue     11
_journal_page_first     m1454
_journal_page_last     m1454
_journal_paper_category     QM
_journal_coeditor_code     HB2822
_publ_contact_author_name     'Wolfgang Imhof'
_publ_contact_author_address
;
Institute of Inorganic and Analytical Chemistry
Friedrich Schiller University
August-Bebel-Str. 2
07743 Jena
Germany
;
_publ_contact_author_email     Wolfgang.Imhof@uni-jena.de
_publ_contact_author_fax     '++49-3641-948102'
_publ_contact_author_phone     '++49-3641-948185'
_publ_section_title
;
Tricarbonylbis(tricyclohexylphosphine-\k<i>P</i>)ruthenium(0) toluene solvate
;
loop_
    _publ_author_name
    _publ_author_address
    'Nader, Andreas'
;
Institut f\"ur Anorganische und Analytische Chemie
Friedrich-Schiller-Universit\"at
August-Bebel-Strasse 2
07743 Jena
Germany
;
    'G\"orls, Helmar'
;
Institut f\"ur Anorganische und Analytische Chemie
Friedrich-Schiller-Universit\"at
August-Bebel-Strasse 2
07743 Jena
Germany
;
    'Imhof, Wolfgang'
;
Institut f\"ur Anorganische und Analytische Chemie
Friedrich-Schiller-Universit\"at
August-Bebel-Strasse 2
07743 Jena
Germany
;
