# Supplementary material for: Tricarbonyl­bis(tricyclo­hexyl­phosphine-κP)ruthenium(0) toluene solvate
Source: Acta Crystallogr Sect E Struct Rep Online. 2008 Oct 22;64(Pt 11):m1454. doi: 10.1107/S1600536808034211 (PMC2959764; doi:10.1107/S1600536808034211)
Supplement: Supplementary file 2 [file e-64-m1454-Isup2.hkl]

# 
# h,k,l, Fc-squared, Fo-squared, sigma(Fo-squared) and status flag 
# 
data_I
_shelx_title ' p1 in P-1' 
_shelx_refln_list_code          4 
_shelx_F_calc_maximum      241.95 
_exptl_crystal_F_000       896.00 
_reflns_d_resolution_high  0.7697 
 
loop_ 
 _symmetry_equiv_pos_as_xyz 
 'x, y, z' 
 '-x, -y, -z' 
 
_cell_length_a    12.4367 
_cell_length_b    12.4980 
_cell_length_c    16.2970 
_cell_angle_alpha  92.685 
_cell_angle_beta  103.594 
_cell_angle_gamma 103.500 
 
_shelx_F_squared_multiplier     1.000 
 
loop_ 
 _refln_index_h 
 _refln_index_k 
 _refln_index_l 
 _refln_F_squared_calc 
 _refln_F_squared_meas 
 _refln_F_squared_sigma 
 _refln_observed_status 
   2   0   0      352.84      376.99     26.09 o 
   3   0   0     5990.90     8980.54    238.50 o 
   4   0   0     2348.57     1395.55     97.50 o 
   5   0   0      127.27      418.58     97.50 o 
   6   0   0     1174.69     1473.11     78.26 o 
   7   0   0     8402.44     8015.35    252.67 o 
   8   0   0     4810.19     4515.51    192.36 o 
   9   0   0       11.74       34.26     44.72 o 
  10   0   0     1185.89     1047.33    113.31 o 
  11   0   0     1158.79     1022.23    108.04 o 
  12   0   0      241.43      255.61     61.39 o 
  13   0   0        7.47      -53.47     53.47 o 
  14   0   0      821.01      400.54    216.08 o 
  15   0   0      219.36       31.62    237.16 o 
 -15   1   0      583.63      980.26    268.78 o 
 -14   1   0       94.51      -79.54     79.54 o 
 -13   1   0     1242.30      985.08    187.09 o 
 -12   1   0      501.56      663.09     78.00 o 
 -11   1   0      354.77      356.75     54.23 o 
 -10   1   0      199.39      249.19    121.22 o 
  -9   1   0     1757.97     1609.30    100.41 o 
  -8   1   0     3867.36     4301.59    200.27 o 
  -7   1   0       33.95       11.16     31.51 o 
  -6   1   0     2139.56     1878.80     83.79 o 
  -5   1   0     1546.93     2161.76     85.47 o 
  -4   1   0     5606.67     3633.45    117.34 o 
  -3   1   0     6973.13    10014.90    264.59 o 
   3   1   0      718.06      824.82     65.88 o 
   4   1   0      693.48     1067.70     53.94 o 
   5   1   0     6324.55     6305.99    188.17 o 
   6   1   0    10647.76    10876.54    309.24 o 
   7   1   0       98.69       85.70     42.73 o 
   8   1   0      136.15      211.77     63.24 o 
   9   1   0      273.35      304.85     63.02 o 
  10   1   0      665.10      840.74    192.36 o 
  11   1   0        0.15       50.95     51.85 o 
  12   1   0     1876.00     1759.54    258.24 o 
  13   1   0     2146.90     2185.61    168.65 o 
  14   1   0      463.83      600.81    189.73 o 
 -15   2   0      915.14      621.89    179.19 o 
 -14   2   0      532.75      645.70    113.62 o 
 -13   2   0      126.82      234.59     75.78 o 
 -12   2   0      143.65      249.00     57.01 o 
 -11   2   0      236.71      387.20     62.05 o 
 -10   2   0      207.54      290.42     92.23 o 
  -9   2   0     1008.65      957.70     65.85 o 
  -8   2   0     2820.99     2524.99    117.34 o 
  -7   2   0     3486.06     3904.03    141.46 o 
  -6   2   0      149.01      334.28     42.89 o 
  -5   2   0       16.21      -18.27     27.76 o 
  -4   2   0     1122.31     1474.93     68.51 o 
  -3   2   0     3753.16     2400.59     81.99 o 
  -2   2   0    11146.85     8361.22    173.54 o 
  -1   2   0     2523.35     6211.10    167.70 o 
   0   2   0       98.95        0.00      7.45 o 
   2   2   0      302.57     1392.36     47.43 o 
   3   2   0     3428.41     1189.54     86.96 o 
   4   2   0    11998.89    11771.06    320.49 o 
   5   2   0     4526.49     4492.33    197.63 o 
   6   2   0      163.05      218.73     92.23 o 
   7   2   0      351.13      223.12     48.67 o 
   8   2   0        8.21      -47.43     47.43 o 
   9   2   0      875.19     1059.42     93.17 o 
  10   2   0      157.96      184.89     68.27 o 
  11   2   0     3161.07     3472.62    153.92 o 
  12   2   0     2464.90     2480.04    326.75 o 
  13   2   0       26.10      216.08    137.03 o 
  14   2   0       31.11     -137.03    137.03 o 
 -15   3   0      812.12      938.10    195.00 o 
 -14   3   0        9.09      -47.08    152.84 o 
 -13   3   0      101.79      124.94     75.78 o 
 -12   3   0      234.31      258.67     60.73 o 
 -11   3   0      469.86      372.14     63.24 o 
 -10   3   0      877.15     1001.34     72.54 o 
  -9   3   0     5167.77     5531.75    197.63 o 
  -8   3   0     3956.77     4041.54    122.65 o 
  -7   3   0      244.63      266.21    147.57 o 
  -6   3   0      622.57      934.33     50.59 o 
  -5   3   0     1008.38      791.97     76.42 o 
  -4   3   0     3118.22     3529.13    123.85 o 
  -3   3   0     1836.03     1884.78    100.13 o 
  -2   3   0      644.59      551.39     26.31 o 
  -1   3   0    22924.57    23443.50    406.20 o 
   0   3   0      127.63      602.44     26.35 o 
   1   3   0     2377.92     4244.65     87.52 o 
   2   3   0    14170.75     9747.56    182.60 o 
   3   3   0     7825.13     8316.91    190.85 o 
   4   3   0       25.76      358.31     27.12 o 
   5   3   0      137.49      207.70     40.99 o 
   6   3   0       14.29       33.06     39.00 o 
   7   3   0      226.08      213.44     49.38 o 
   8   3   0      163.88       58.75     50.21 o 
   9   3   0     3136.17     3298.22    160.54 o 
  10   3   0     3194.67     3169.24    179.74 o 
  11   3   0       20.53      125.90     49.19 o 
  12   3   0       52.01       70.38     79.05 o 
  13   3   0      417.87      353.11    147.57 o 
  14   3   0       79.30       63.24    158.11 o 
 -15   4   0      310.95      969.72    247.70 o 
 -14   4   0       63.17       -8.70     73.42 o 
 -13   4   0      241.93      234.00     87.70 o 
 -12   4   0       49.51       19.01     71.15 o 
 -11   4   0     2281.27     2344.58    118.80 o 
 -10   4   0     1349.60     1135.43     74.09 o 
  -9   4   0      265.31      241.07     60.61 o 
  -8   4   0       69.57       33.27     29.12 o 
  -7   4   0        2.61       30.30     29.12 o 
  -6   4   0     1591.33     1430.91     79.05 o 
  -5   4   0     1311.91     1219.47     52.62 o 
  -4   4   0    10930.07    11061.87    247.63 o 
  -3   4   0     7300.09     7441.55    279.32 o 
  -2   4   0     4131.91     4664.48    116.00 o 
  -1   4   0      221.38      135.13     21.08 o 
   0   4   0     1146.23      802.93     42.16 o 
   1   4   0     4123.57     3964.87     83.79 o 
   2   4   0     1598.06     2988.22     68.87 o 
   3   4   0     1911.51      997.06    123.85 o 
   4   4   0     9771.80    12151.39    275.32 o 
   5   4   0     2677.24     3255.24    142.30 o 
   6   4   0       71.15       88.04     27.76 o 
   7   4   0      768.90      837.98     50.80 o 
   8   4   0     4990.08     4776.35    157.69 o 
   9   4   0     1108.33     1217.66     74.40 o 
  10   4   0      160.09      147.16     27.76 o 
  11   4   0      591.89      485.59     42.73 o 
  12   4   0       88.72      179.19     63.24 o 
  13   4   0        2.95      -52.70    131.76 o 
 -15   5   0        0.42      110.67    137.03 o 
 -14   5   0       34.43      104.98     89.59 o 
 -13   5   0      463.84      873.41    104.99 o 
 -12   5   0     1424.44     1487.00    139.66 o 
 -11   5   0      622.16      525.02     73.78 o 
 -10   5   0       90.03       69.95     71.15 o 
  -9   5   0      402.20      370.97    110.67 o 
  -8   5   0       15.85      -24.49     31.51 o 
  -7   5   0      646.43      754.69     57.97 o 
  -6   5   0      868.64     1017.54     56.54 o 
  -5   5   0    10335.42     9364.88    213.44 o 
  -4   5   0     3783.86     3766.82    223.98 o 
  -3   5   0     1399.24     1486.54    137.03 o 
  -2   5   0      614.54      670.55    102.77 o 
  -1   5   0     1050.74     1269.91     55.34 o 
   0   5   0     1873.52     1252.36     39.00 o 
   1   5   0       26.25       32.79     16.46 o 
   2   5   0     5771.47     6884.60    155.99 o 
   3   5   0      898.09     1283.95     48.45 o 
   4   5   0      538.40      625.34     34.10 o 
   5   5   0      284.31      660.86     34.26 o 
   6   5   0      398.01      373.53     57.97 o 
   7   5   0      981.98     1097.96    131.76 o 
   8   5   0      113.31       98.87     47.43 o 
   9   5   0      860.07      793.09     73.78 o 
  10   5   0      312.79      432.49     34.10 o 
  11   5   0        7.53      -47.43     47.43 o 
  12   5   0       36.46      268.78    189.73 o 
  13   5   0      240.41      305.67    158.11 o 
 -15   6   0       28.51     -179.19    200.27 o 
 -14   6   0      419.69      247.70    126.49 o 
 -13   6   0     2101.97     2312.89    458.51 o 
 -12   6   0        2.24      -51.82     65.88 o 
 -11   6   0      151.43      153.52     56.96 o 
 -10   6   0      123.75       70.91     39.00 o 
  -9   6   0       80.09      115.34     44.80 o 
  -8   6   0      258.18      271.41     44.69 o 
  -7   6   0     6761.55     6316.83    179.33 o 
  -6   6   0     1401.26     1407.15     63.24 o 
  -5   6   0      253.88      236.79     31.51 o 
  -4   6   0      147.35      262.04     31.51 o 
  -3   6   0      988.08     1082.46     46.47 o 
  -2   6   0     1057.13     1607.42     58.24 o 
  -1   6   0      212.66      254.73     22.36 o 
   0   6   0     5196.46     5621.71    119.08 o 
   1   6   0    14536.91    13500.15    251.36 o 
   2   6   0      355.72      491.75     27.76 o 
   3   6   0     1848.57     2768.75     82.31 o 
   4   6   0      494.17      626.52     60.61 o 
   5   6   0      328.50      303.62     31.62 o 
   6   6   0       83.53       63.24     23.57 o 
   7   6   0      631.49      597.42     36.61 o 
   8   6   0     1482.45     1491.56    113.31 o 
   9   6   0      491.75      507.92    104.35 o 
  10   6   0       17.23      -26.35     94.86 o 
  11   6   0       54.73       21.08    115.94 o 
  12   6   0     1000.69      743.10    195.00 o 
 -15   7   0      309.45      200.27    147.57 o 
 -14   7   0      472.75      368.92    147.57 o 
 -13   7   0      939.81     1090.94    163.38 o 
 -12   7   0     1344.96     1195.99    181.82 o 
 -11   7   0      241.39      268.27     60.61 o 
 -10   7   0       50.90      114.01     76.42 o 
  -9   7   0      549.28      531.54     57.44 o 
  -8   7   0     2025.44     2537.32    266.15 o 
  -7   7   0      230.10      153.84     37.27 o 
  -6   7   0     1321.84     1249.46     62.05 o 
  -5   7   0     4452.38     4756.02    155.47 o 
  -4   7   0       61.54       66.89     24.01 o 
  -3   7   0      555.52      437.75     32.92 o 
  -2   7   0     1154.27     1192.92     46.75 o 
  -1   7   0     7194.65     6981.13    281.96 o 
   0   7   0     6224.54     6423.59    137.88 o 
   1   7   0     3825.00     4122.67    100.41 o 
   2   7   0       29.35       10.54     39.53 o 
   3   7   0       24.51       40.66     23.04 o 
   4   7   0       21.16       45.52     18.30 o 
   5   7   0      752.24      784.01     46.47 o 
   6   7   0     2276.16     1933.95     83.79 o 
   7   7   0     1246.70     1165.30     67.07 o 
   8   7   0      145.49      163.38     89.59 o 
   9   7   0      361.19      289.86     89.59 o 
  10   7   0       45.38      -36.89    105.40 o 
  11   7   0      577.40      495.40    179.19 o 
 -15   8   0      660.35      621.89    168.65 o 
 -14   8   0      951.13      685.13    158.11 o 
 -13   8   0      491.61      205.54    168.65 o 
 -12   8   0       30.04      -10.66     69.68 o 
 -11   8   0      304.14      250.69     68.27 o 
 -10   8   0      968.92     1043.24     87.52 o 
  -9   8   0      576.37      685.34    115.94 o 
  -8   8   0        4.07       36.61     35.26 o 
  -7   8   0     3122.47     3679.34    135.07 o 
  -6   8   0     1861.69     1935.75     87.36 o 
  -5   8   0        0.30       18.82     34.26 o 
  -4   8   0       49.11       10.54     36.89 o 
  -3   8   0      541.18      502.80     36.71 o 
  -2   8   0     1986.82     1921.56     70.89 o 
  -1   8   0        7.33       44.19     42.16 o 
   0   8   0      690.64      557.20     36.89 o 
   1   8   0       47.53       35.45     20.24 o 
   2   8   0      177.67      144.01     21.44 o 
   3   8   0      896.66     1018.03     53.94 o 
   4   8   0     2865.48     2815.60    102.43 o 
   5   8   0     2298.28     2141.69    247.70 o 
   6   8   0      265.43      308.23     33.43 o 
   7   8   0      226.18      184.46     84.32 o 
   8   8   0       24.68      -57.97     57.97 o 
   9   8   0       95.28      -31.62    115.94 o 
  10   8   0        3.29       21.08    126.49 o 
  11   8   0      838.35     1106.75    184.46 o 
 -14   9   0       48.80       68.51    131.76 o 
 -13   9   0      159.27      173.92    121.22 o 
 -12   9   0      126.58       75.98     78.56 o 
 -11   9   0      765.25      867.14    108.85 o 
 -10   9   0       17.82       -3.71     50.21 o 
  -9   9   0      702.91      905.89     75.89 o 
  -8   9   0     1929.15     2018.91    101.19 o 
  -7   9   0        4.98       44.50     50.07 o 
  -6   9   0       86.83      182.18     52.70 o 
  -5   9   0       58.03       57.97     39.53 o 
  -4   9   0     2240.35     1858.13     82.31 o 
  -3   9   0      134.38      164.19     50.07 o 
  -2   9   0      804.79      949.27     54.42 o 
  -1   9   0     3871.51     3908.40    120.29 o 
   0   9   0     1563.41     1764.41     65.14 o 
   1   9   0        7.32        6.02     25.30 o 
   2   9   0      603.89      552.32     39.00 o 
   3   9   0     4648.14     5129.63    163.27 o 
   4   9   0     2880.06     2797.31    108.76 o 
   5   9   0       16.87       -2.17     30.22 o 
   6   9   0      652.73      832.70    100.13 o 
   7   9   0       83.70      163.38     89.59 o 
   8   9   0        0.15       57.97     79.05 o 
   9   9   0      274.36      511.21    131.76 o 
  10   9   0     1175.76      974.99    200.27 o 
 -14  10   0       66.83      216.08    184.46 o 
 -13  10   0      158.44       94.86    115.94 o 
 -12  10   0      189.87       53.22     89.59 o 
 -11  10   0      463.18      318.97     77.20 o 
 -10  10   0     1572.28     2044.21    179.19 o 
  -9  10   0     1237.76     1137.20     91.24 o 
  -8  10   0        0.85       11.02     40.49 o 
  -7  10   0      291.41      315.22     76.42 o 
  -6  10   0     1004.01      691.26     61.40 o 
  -5  10   0      622.94      654.99     51.77 o 
  -4  10   0      143.15      151.87     37.95 o 
  -3  10   0     3814.48     3560.24    118.55 o 
  -2  10   0     2583.75     2909.16    106.35 o 
  -1  10   0      197.40      150.20     33.54 o 
   0  10   0      204.23      198.56     29.81 o 
   1  10   0      138.45      265.11     52.70 o 
   2  10   0     2582.07     2844.20    116.00 o 
   3  10   0      114.74       21.08     52.70 o 
   4  10   0     1431.24     1428.23    115.94 o 
   5  10   0      454.02      558.64     89.59 o 
   6  10   0       74.35      121.22     84.32 o 
   7  10   0      218.67      358.38    105.40 o 
   8  10   0      537.87      511.21    179.19 o 
   9  10   0     1510.10     1702.28    242.43 o 
 -13  11   0        5.03      147.57    147.57 o 
 -12  11   0      717.80      627.16    137.03 o 
 -11  11   0     1382.54     1398.89    143.15 o 
 -10  11   0       85.02      125.93     68.20 o 
  -9  11   0       12.35       -2.11     55.53 o 
  -8  11   0     1184.66     1102.97    123.85 o 
  -7  11   0      326.36      356.65     51.77 o 
  -6  11   0      267.07      165.67     42.73 o 
  -5  11   0     1682.51     1738.03     93.67 o 
  -4  11   0     1986.06     2447.18    109.51 o 
  -3  11   0      684.08      636.80     52.62 o 
  -2  11   0      256.05      255.86     42.73 o 
  -1  11   0      115.75      121.80     32.92 o 
   0  11   0      680.09      670.49     65.88 o 
   1  11   0      219.07      239.00     42.89 o 
   2  11   0     2456.98     2449.24    124.78 o 
   3  11   0     2084.30     2039.58    131.76 o 
   4  11   0      107.38      237.16     73.78 o 
   5  11   0        1.76      -36.89     68.51 o 
   6  11   0       33.42       15.81     73.78 o 
   7  11   0      474.90      553.37    147.57 o 
   8  11   0      662.36      753.64    184.46 o 
 -13  12   0      782.77      606.08    163.38 o 
 -12  12   0      537.47      664.05    158.11 o 
 -11  12   0       15.86       39.89     88.57 o 
 -10  12   0      481.87      605.94     98.43 o 
  -9  12   0      574.50      735.88     85.71 o 
  -8  12   0        2.42       46.15     68.51 o 
  -7  12   0      563.03      489.44     76.42 o 
  -6  12   0     2713.50     2824.84    130.38 o 
  -5  12   0     1457.18     1671.30     94.97 o 
  -4  12   0      292.38      192.15     42.89 o 
  -3  12   0       44.19      162.83     44.80 o 
  -2  12   0      269.60      244.57     39.00 o 
  -1  12   0      113.11      148.88     48.67 o 
   0  12   0       75.95       38.65     37.71 o 
   1  12   0     2958.91     3344.88    142.34 o 
   2  12   0      774.73      694.21     73.21 o 
   3  12   0       76.10       89.59     68.51 o 
   4  12   0        0.54      -57.97     68.51 o 
   5  12   0      103.01      105.40     89.59 o 
   6  12   0      345.81      342.56    173.92 o 
   7  12   0       77.89      100.13    126.49 o 
 -12  13   0      339.75      363.65    126.49 o 
 -11  13   0      344.17      537.56    137.03 o 
 -10  13   0       56.06      147.57     80.06 o 
  -9  13   0        9.88       23.64     59.40 o 
  -8  13   0      658.33      664.25     93.67 o 
  -7  13   0     2510.92     2389.08    170.33 o 
  -6  13   0      141.83      212.68     57.67 o 
  -5  13   0      193.59      199.94     59.28 o 
  -4  13   0      252.63      268.78     50.21 o 
  -3  13   0        9.29       51.08     48.02 o 
  -2  13   0       72.68      118.71     52.70 o 
  -1  13   0     1054.71     1192.04    121.46 o 
   0  13   0     1669.28     1887.41    221.35 o 
   1  13   0      770.79     1077.28     90.85 o 
   2  13   0       21.93      -10.54     56.57 o 
   3  13   0       65.58     -121.22    121.22 o 
   4  13   0      821.67      779.99    115.94 o 
   5  13   0        0.60      -79.05    110.67 o 
 -11  14   0       13.88     -105.40    105.40 o 
 -10  14   0       18.42      263.51    105.40 o 
  -9  14   0      779.80      646.32     98.70 o 
  -8  14   0       42.91      -30.63     58.24 o 
  -7  14   0       58.77      119.11     94.86 o 
  -6  14   0     1170.13     1234.75    126.49 o 
  -5  14   0       88.73       91.70     55.53 o 
  -4  14   0      383.98      426.52     68.51 o 
  -3  14   0       10.33       23.72     40.99 o 
  -2  14   0     1816.47     1490.80     87.52 o 
  -1  14   0      736.12      771.02     78.93 o 
   0  14   0      143.22      129.65     52.62 o 
   1  14   0      139.58      231.01    187.09 o 
   2  14   0      231.41      252.97    121.22 o 
   3  14   0      134.25      121.22    142.30 o 
   4  14   0       87.31     -105.40    121.22 o 
  -9  15   0        0.34       68.51    100.13 o 
  -8  15   0      409.28      221.35     89.59 o 
  -7  15   0      713.24      664.05    126.49 o 
  -6  15   0       55.70       31.46     57.44 o 
  -5  15   0      175.32      152.84     65.88 o 
  -4  15   0      160.26       48.75     51.77 o 
  -3  15   0      848.89      620.02    171.28 o 
  -2  15   0        0.16      -36.89     57.97 o 
  -1  15   0       79.13      137.03     89.59 o 
   0  15   0      339.80      426.89    147.57 o 
   1  15   0        0.84      121.22    100.13 o 
   2  15   0        7.43        5.27    142.30 o 
   2 -16   1       83.57      -36.89     94.86 o 
   3 -16   1      932.62      890.67    142.30 o 
   4 -16   1     1323.19     1686.47    216.08 o 
   5 -16   1        5.61      -21.08    100.13 o 
  -2 -15   1      217.69      432.16    173.92 o 
  -1 -15   1      240.02      242.43    115.94 o 
   0 -15   1       11.98       36.89     84.32 o 
   1 -15   1      246.79      226.62     89.59 o 
   2 -15   1     2028.13     1729.60    118.80 o 
   3 -15   1      470.63      451.81     91.63 o 
   4 -15   1       49.60      114.72    102.77 o 
   5 -15   1      128.46       23.84    266.15 o 
   6 -15   1      456.19      593.72     98.28 o 
   7 -15   1      131.78       88.05     76.33 o 
   8 -15   1      407.06      400.54    158.11 o 
   9 -15   1     1139.07     1133.10    158.11 o 
  -4 -14   1      396.04      569.18    158.11 o 
  -3 -14   1       22.65     -100.13    158.11 o 
  -2 -14   1        0.19       16.80     59.28 o 
  -1 -14   1       59.34       30.66     60.73 o 
   0 -14   1     1437.46     1588.74    104.32 o 
   1 -14   1      438.07      654.41     82.68 o 
   2 -14   1      269.49      166.19     55.53 o 
   3 -14   1      362.05      307.55     66.22 o 
   4 -14   1       13.57      -13.18     48.45 o 
   5 -14   1       85.72       87.13     55.53 o 
   6 -14   1      104.96      126.92    108.04 o 
   7 -14   1     1238.97     1332.11    213.44 o 
   8 -14   1     1260.13      947.28    123.85 o 
   9 -14   1       60.33        1.76    104.99 o 
  10 -14   1       84.12      226.62    152.84 o 
  -6 -13   1      657.55      600.81    158.11 o 
  -5 -13   1      658.85      859.05    158.11 o 
  -4 -13   1       12.24      -68.51     68.51 o 
  -3 -13   1      366.46      447.97    100.13 o 
  -2 -13   1      867.80      799.53     74.09 o 
  -1 -13   1     1095.64     1104.69     92.53 o 
   0 -13   1      309.16      371.75    105.40 o 
   1 -13   1      447.78      341.31    192.36 o 
   2 -13   1      393.17      505.24     63.02 o 
   3 -13   1        8.14       29.67     68.51 o 
   4 -13   1      196.33      170.01     50.21 o 
   5 -13   1      454.07      561.64     70.51 o 
   6 -13   1     3820.82     3569.96    366.28 o 
   7 -13   1      329.22      408.97     80.85 o 
   8 -13   1        0.30      -27.10     63.24 o 
   9 -13   1      120.91       72.07     80.06 o 
  10 -13   1       35.42     -110.67    110.67 o 
  11 -13   1       22.95     -110.67    110.67 o 
  12 -13   1      329.64      279.32    147.57 o 
  -7 -12   1     1716.12     1665.39    252.97 o 
  -6 -12   1      490.27      906.48    200.27 o 
  -5 -12   1       12.48       94.86     89.59 o 
  -4 -12   1      371.05      247.70     84.32 o 
  -3 -12   1      203.83       84.32     68.51 o 
  -2 -12   1      486.12      378.23     58.24 o 
  -1 -12   1        5.64      -30.81     41.92 o 
   0 -12   1     1723.60     1786.38     98.16 o 
   1 -12   1      644.04      530.59     59.40 o 
   2 -12   1       14.51       -4.58    115.94 o 
   3 -12   1        0.80       40.26     45.58 o 
   4 -12   1     1217.13     1068.43     75.78 o 
   5 -12   1      715.05      741.95     74.71 o 
   6 -12   1       36.70       -7.10     41.77 o 
   7 -12   1      404.84      435.23     92.23 o 
   8 -12   1      105.59      103.32     81.69 o 
   9 -12   1       58.86      208.59     97.50 o 
  10 -12   1      141.16      151.60    142.30 o 
  11 -12   1      954.04     1257.26    151.57 o 
  12 -12   1      750.86      779.99    179.19 o 
  -8 -11   1     1037.52     1285.93    205.54 o 
  -7 -11   1       88.85      -42.16    100.13 o 
  -6 -11   1       16.33      -68.51     68.51 o 
  -5 -11   1       88.53       79.05     73.78 o 
  -4 -11   1      116.38      163.38     73.78 o 
  -3 -11   1      131.56       47.43     52.70 o 
  -2 -11   1     2258.99     2357.63    116.00 o 
  -1 -11   1     3082.18     3035.46    126.49 o 
   0 -11   1        9.25       29.51     27.76 o 
   1 -11   1       41.64        2.64     34.26 o 
   2 -11   1     1196.58     1170.44     71.15 o 
   3 -11   1     2094.47     2030.68    113.31 o 
   4 -11   1      449.40      536.60     56.96 o 
   5 -11   1     1353.55     1240.14     77.20 o 
   6 -11   1     1062.83     1078.75     79.05 o 
   7 -11   1      199.12      198.66     55.34 o 
   8 -11   1        7.13       67.95     51.77 o 
   9 -11   1      656.18      818.17    101.22 o 
  10 -11   1     1688.69     1506.85    179.19 o 
  11 -11   1      625.83      729.30    111.61 o 
  12 -11   1      104.96      105.40    115.94 o 
  13 -11   1      738.87      700.94    163.38 o 
  -9 -10   1      204.25      379.46    168.65 o 
  -8 -10   1       92.12      163.38    121.22 o 
  -7 -10   1       17.02       21.08     68.51 o 
  -6 -10   1       99.07       42.16     79.05 o 
  -5 -10   1      449.75      437.43     79.05 o 
  -4 -10   1      304.59      321.48     68.51 o 
  -3 -10   1     4944.92     5084.96    179.34 o 
  -2 -10   1      952.51      991.26     65.32 o 
  -1 -10   1       62.17       35.13     32.92 o 
   0 -10   1       39.79       15.81     33.54 o 
   1 -10   1      273.49      308.28     42.73 o 
   2 -10   1      906.88      953.91     73.78 o 
   3 -10   1       71.26       36.34     31.87 o 
   4 -10   1     1932.19     1763.81    139.66 o 
   5 -10   1     2569.04     2984.66    158.11 o 
   6 -10   1        2.58       55.34     37.27 o 
   7 -10   1      339.60      416.55     52.17 o 
   8 -10   1      846.50      913.30     75.78 o 
   9 -10   1      756.41      649.12     72.03 o 
  10 -10   1        1.03       85.86     88.51 o 
  11 -10   1     1400.13     1348.78    135.98 o 
  12 -10   1      224.74      168.65    105.40 o 
  13 -10   1       75.05      -68.51    152.84 o 
  14 -10   1       29.80      -63.24    131.76 o 
 -10  -9   1       36.52      131.76    137.03 o 
  -9  -9   1      412.50      305.67    137.03 o 
  -8  -9   1       22.71      -26.35     94.86 o 
  -7  -9   1      176.10      126.49     84.32 o 
  -6  -9   1        0.64       26.35     63.24 o 
  -5  -9   1     2118.05     1923.63    121.22 o 
  -4  -9   1     1887.68     2108.09    131.76 o 
  -3  -9   1      735.64      811.85     59.40 o 
  -2  -9   1      455.67      475.03     42.16 o 
  -1  -9   1       84.18      126.49     37.27 o 
   0  -9   1       44.00      -19.10     39.53 o 
   1  -9   1       96.92      150.47     29.12 o 
   2  -9   1     1607.18     1705.66     74.71 o 
   3  -9   1     3245.16     3600.98    119.02 o 
   4  -9   1      817.63      732.27    100.13 o 
   5  -9   1      181.76      185.96     37.27 o 
   6  -9   1       28.11       26.66     31.51 o 
   7  -9   1      657.52      573.48     59.28 o 
   8  -9   1       27.83       58.85     42.89 o 
   9  -9   1      976.23      991.91     77.99 o 
  10  -9   1     2360.14     1992.26    166.01 o 
  11  -9   1      307.65      310.94    101.19 o 
  12  -9   1        0.06     -129.12    129.12 o 
  13  -9   1        8.58      142.30    110.67 o 
  14  -9   1      166.85      131.76    121.22 o 
 -11  -8   1      424.03      142.30    142.30 o 
 -10  -8   1      476.82      574.45    152.84 o 
  -9  -8   1        1.50      -26.35    105.40 o 
  -8  -8   1       51.10       15.81     73.78 o 
  -7  -8   1      759.48      690.40    105.40 o 
  -6  -8   1     3283.16     3715.51    189.73 o 
  -5  -8   1     1002.21     1249.04     94.86 o 
  -4  -8   1      374.63      495.40     63.24 o 
  -3  -8   1      976.58      848.51     53.17 o 
  -2  -8   1      176.52      229.74     37.95 o 
  -1  -8   1      139.58      140.90     26.09 o 
   0  -8   1      402.48      321.46     34.10 o 
   1  -8   1     2274.54     2259.06     78.51 o 
   2  -8   1     1422.78     1015.30     89.59 o 
   3  -8   1      336.68      159.52     34.10 o 
   4  -8   1      153.87      185.81     31.51 o 
   5  -8   1       10.74      -13.18     29.81 o 
   6  -8   1      256.21      208.49     41.77 o 
   7  -8   1        9.58        5.58     31.51 o 
   8  -8   1      853.97      780.36     71.15 o 
   9  -8   1      430.34      512.79     59.40 o 
  10  -8   1       69.46      -15.63     53.17 o 
  11  -8   1      143.48      235.84     66.77 o 
  12  -8   1      228.21      217.03     92.27 o 
  13  -8   1      133.68      163.38    115.94 o 
  14  -8   1      154.25      -57.97    126.49 o 
 -12  -7   1      803.21     1148.91    252.97 o 
 -11  -7   1      600.32      674.59    147.57 o 
 -10  -7   1       36.28      -15.81    105.40 o 
  -9  -7   1      333.99      374.19     94.86 o 
  -8  -7   1      653.68      574.45     89.59 o 
  -7  -7   1     1000.62     1433.50    110.67 o 
  -6  -7   1       20.87      121.22     57.97 o 
  -5  -7   1      779.74     1196.34     84.32 o 
  -4  -7   1      759.77     1133.10     73.78 o 
  -3  -7   1      104.00      211.88     22.35 o 
  -2  -7   1      314.17      217.49     27.76 o 
  -1  -7   1     4932.23     5597.68    143.63 o 
   0  -7   1     3301.25     3294.49     97.50 o 
   1  -7   1        0.54        3.35     21.08 o 
   2  -7   1     2220.29     2258.89    218.71 o 
   3  -7   1      548.70      475.33     44.80 o 
   4  -7   1      272.98      376.77     47.43 o 
   5  -7   1      762.54      922.23     53.17 o 
   6  -7   1     4911.88     4969.38    245.07 o 
   7  -7   1     5195.81     5222.52    168.41 o 
   8  -7   1      551.73      494.59     50.59 o 
   9  -7   1     1355.31     1333.81     79.72 o 
  10  -7   1      526.02      528.90     72.05 o 
  11  -7   1      265.27      392.37     70.51 o 
  12  -7   1       73.34      191.59    181.82 o 
  13  -7   1      896.74     1159.45    168.65 o 
  14  -7   1     1426.13     1417.69    231.89 o 
  15  -7   1       96.06      173.92    163.38 o 
 -12  -6   1        4.02     -105.40    131.76 o 
 -11  -6   1      165.08      242.43    131.76 o 
 -10  -6   1       72.81      131.76    142.30 o 
  -9  -6   1      207.76      274.42    152.84 o 
  -8  -6   1        6.67      -63.24     63.24 o 
  -7  -6   1     2637.38     2856.46    137.03 o 
  -6  -6   1     4197.39     5380.90    195.00 o 
  -5  -6   1      339.79      233.15     23.04 o 
  -4  -6   1      529.62      951.52     79.05 o 
  -3  -6   1     1394.69     1236.70     63.24 o 
  -2  -6   1     3148.19     2929.09     74.25 o 
  -1  -6   1       91.51      120.19     65.88 o 
   0  -6   1      397.37      436.02     32.92 o 
   1  -6   1     2898.06     3029.31     85.77 o 
   2  -6   1     1052.59     1063.49    102.77 o 
   3  -6   1      516.05      575.97     52.70 o 
   4  -6   1     1430.70     1229.54    131.76 o 
   5  -6   1     6152.03     6263.23    156.75 o 
   6  -6   1     5610.70     5930.32    157.02 o 
   7  -6   1      191.21      162.58     36.71 o 
   8  -6   1        4.21        3.51     32.92 o 
   9  -6   1      170.89      144.84     65.88 o 
  10  -6   1       16.11      -18.56     42.73 o 
  11  -6   1      285.42      233.93     61.39 o 
  12  -6   1     1443.13     1506.22    119.02 o 
  13  -6   1     1099.90     1183.90    124.47 o 
  14  -6   1      342.64      505.94    163.38 o 
  15  -6   1        8.96      142.30    200.27 o 
 -13  -5   1      227.04      505.94    231.89 o 
 -12  -5   1      508.77      542.83    158.11 o 
 -11  -5   1       10.35        5.27     36.89 o 
 -10  -5   1       58.85       31.62     30.40 o 
  -9  -5   1      521.68      438.25     43.60 o 
  -8  -5   1     2575.02     2689.42    229.25 o 
  -7  -5   1      388.09      395.27     72.60 o 
  -6  -5   1        3.59       63.17     31.62 o 
  -5  -5   1      640.71      695.60     34.10 o 
  -4  -5   1     3029.14     1911.81     65.14 o 
  -3  -5   1      379.93      928.58     39.00 o 
  -2  -5   1      142.22       12.30     16.46 o 
  -1  -5   1     2354.13     2392.85    147.57 o 
   0  -5   1       26.10       85.96     50.07 o 
   1  -5   1     2189.59     2346.78     69.22 o 
   2  -5   1     1518.16     1843.39    121.22 o 
   3  -5   1      905.62      836.15     39.00 o 
   4  -5   1      533.92      974.59     89.59 o 
   5  -5   1      358.19      372.52     37.95 o 
   6  -5   1     7275.98     7119.59    187.00 o 
   7  -5   1        7.16      -14.41     27.76 o 
   8  -5   1      273.09      227.98     57.97 o 
   9  -5   1      196.20       71.72     41.77 o 
  10  -5   1      374.38      319.35     57.44 o 
  11  -5   1     2587.68     2720.02    133.56 o 
  12  -5   1        0.10      -17.34     57.67 o 
  13  -5   1     1223.77     1212.39    192.36 o 
  14  -5   1       33.27       68.51    163.38 o 
  15  -5   1      367.25      152.84    147.57 o 
 -13  -4   1      175.71      -10.54    137.03 o 
 -12  -4   1      339.50      432.16     57.97 o 
 -11  -4   1      114.83      117.47     36.89 o 
 -10  -4   1     1491.34     1673.73     97.50 o 
  -9  -4   1     2239.47     2453.68    237.16 o 
  -8  -4   1       12.08       -4.68     16.46 o 
  -7  -4   1      304.67      312.55    102.77 o 
  -6  -4   1     1168.75     1164.64     51.85 o 
  -5  -4   1        1.69      196.20     16.46 o 
  -4  -4   1       34.52      412.45     23.04 o 
  -3  -4   1     3208.23     1791.88    115.94 o 
  -2  -4   1    33586.16    31036.36    530.56 o 
   0  -4   1     1956.30     3171.69     86.77 o 
   1  -4   1     7953.62     5791.22    136.39 o 
   2  -4   1     1428.51     1775.97     55.54 o 
   3  -4   1       70.45       21.56     23.72 o 
   4  -4   1     3097.41     3088.15    171.28 o 
   5  -4   1     6197.37     7170.54    210.33 o 
   6  -4   1     1306.66     1197.79     72.03 o 
   7  -4   1      386.98      381.71     53.94 o 
   8  -4   1     1318.64     1640.53    121.22 o 
   9  -4   1     2542.58     2804.11    142.30 o 
  10  -4   1      915.88      779.71    105.40 o 
  11  -4   1      289.57      361.04     68.51 o 
  12  -4   1      463.16      470.83     74.09 o 
  13  -4   1        8.30      -36.89    105.40 o 
  14  -4   1        2.94       58.44     83.79 o 
  15  -4   1       97.32      453.24    231.89 o 
 -14  -3   1      184.48       68.51    163.38 o 
 -13  -3   1       32.17      653.51    205.54 o 
 -12  -3   1      488.55      545.51     71.15 o 
 -11  -3   1     2005.41     1926.19    158.11 o 
 -10  -3   1     1019.09     1180.85     67.24 o 
  -9  -3   1       89.02      100.13     29.36 o 
  -8  -3   1     2080.62     2231.69     77.95 o 
  -7  -3   1      945.73      924.69     76.33 o 
  -6  -3   1      285.00      535.75     92.23 o 
  -5  -3   1      114.48       29.59     52.70 o 
  -4  -3   1    12466.83     8469.05    190.11 o 
  -3  -3   1    36296.39    52068.77   1224.68 o 
  -2  -3   1     1771.40     1697.01     41.77 o 
  -1  -3   1     1960.48     1668.36     40.99 o 
   0  -3   1    11914.04    17675.40    366.17 o 
   1  -3   1     5721.32     9256.80    247.80 o 
   2  -3   1      750.24      121.32     24.01 o 
   3  -3   1     8426.22     9232.51    253.41 o 
   4  -3   1     4534.60     3605.67    112.52 o 
   5  -3   1       28.26       85.56     31.51 o 
   6  -3   1        1.27       27.28     31.51 o 
   7  -3   1     1189.66      974.15     73.42 o 
   8  -3   1     3395.91     3602.21    150.62 o 
   9  -3   1      934.57      957.99     86.96 o 
  10  -3   1     1930.18     2256.10    108.85 o 
  11  -3   1      936.58      842.16     77.20 o 
  12  -3   1        6.38      -21.08     94.86 o 
  13  -3   1      345.26      443.60     92.27 o 
  14  -3   1      315.66      316.69     92.23 o 
  15  -3   1      777.38     1022.42    205.54 o 
 -14  -2   1      168.55      189.73    205.54 o 
 -13  -2   1     1162.45     1043.50    184.46 o 
 -12  -2   1     1287.51     1259.15    179.19 o 
 -11  -2   1      124.03       94.65     34.38 o 
 -10  -2   1     3556.88     3455.38    129.29 o 
  -9  -2   1     1599.09     1455.45     72.54 o 
  -8  -2   1       97.33       37.85     29.61 o 
  -7  -2   1       75.70       35.63    108.04 o 
  -6  -2   1     1914.88     1492.77    108.04 o 
  -5  -2   1    11668.34    14236.83    378.24 o 
  -4  -2   1      511.32      569.23     44.72 o 
  -3  -2   1     2091.07     1200.52     57.67 o 
  -2  -2   1    58538.11    83752.73   1914.60 o 
  -1  -2   1      288.14       14.05     15.81 o 
   0  -2   1      216.30      210.81     26.35 o 
   2  -2   1     9874.75     7262.75    208.59 o 
   3  -2   1     2305.39     3923.03    126.54 o 
   4  -2   1     2193.70     2930.45    102.43 o 
   5  -2   1     5598.29     5004.41    157.56 o 
   6  -2   1     1118.54      966.31     61.40 o 
   7  -2   1       30.12       15.12     41.77 o 
   8  -2   1     2817.06     2767.12    126.70 o 
   9  -2   1     4857.65     4773.88    195.62 o 
  10  -2   1      552.08      498.65     89.59 o 
  11  -2   1       34.67        9.22     40.67 o 
  12  -2   1      152.17       99.97     59.28 o 
  13  -2   1      466.27      278.92    168.65 o 
  14  -2   1       64.44      134.94    189.73 o 
  15  -2   1      947.13     1396.61    247.70 o 
 -15  -1   1       98.29     -231.89    231.89 o 
 -14  -1   1      445.50      242.43    210.81 o 
 -13  -1   1      317.03      339.21     60.24 o 
 -12  -1   1      579.68      551.01     71.81 o 
 -11  -1   1     1912.90     1882.85     98.43 o 
 -10  -1   1      736.82      852.63    110.67 o 
  -9  -1   1       83.68       90.86     68.51 o 
  -8  -1   1     1139.68     1072.73     55.52 o 
  -7  -1   1     3344.95     3837.74    144.36 o 
  -6  -1   1     1448.38     1069.96     67.08 o 
  -5  -1   1       60.51      393.82    131.76 o 
  -4  -1   1     2300.87     4562.13    137.73 o 
  -3  -1   1     1451.00     1187.09     53.94 o 
   2  -1   1       91.44      440.84     29.81 o 
   3  -1   1       59.41       36.89     31.62 o 
   4  -1   1     4542.61     5376.06    161.31 o 
   5  -1   1      394.80      361.29     42.73 o 
   6  -1   1      715.78      561.00     51.77 o 
   7  -1   1     7575.63     7458.43    234.78 o 
   8  -1   1     2579.19     2918.97    134.00 o 
   9  -1   1        2.21       30.87     50.59 o 
  10  -1   1      968.81      941.94     98.77 o 
  11  -1   1     1892.25     1868.77    141.70 o 
  12  -1   1      331.23      252.33     73.78 o 
  13  -1   1       14.34       57.97     74.53 o 
  14  -1   1     1771.19     1498.54    156.75 o 
  15  -1   1     1307.39      801.07    231.89 o 
 -15   0   1      156.79      490.13    242.43 o 
 -14   0   1      166.73      221.35    173.92 o 
 -13   0   1     1897.58     1886.74    136.75 o 
 -12   0   1      274.71      247.10     89.59 o 
 -11   0   1      171.54      119.46     42.42 o 
 -10   0   1        7.75      -73.78     73.78 o 
  -9   0   1      333.35      426.93     48.67 o 
  -8   0   1     1208.03     1238.76     79.05 o 
  -7   0   1      209.38      215.16     39.53 o 
  -6   0   1     3670.74     3862.42    135.98 o 
  -5   0   1      960.48      363.65     40.99 o 
  -4   0   1     2454.27     3658.39    108.04 o 
  -3   0   1     5822.75    10379.24    693.03 o 
  -2   0   1       62.17      116.90     11.18 o 
   2   0   1     3288.98     3112.07     96.89 o 
   3   0   1        0.65      -44.80     44.80 o 
   4   0   1      437.48      370.89     35.26 o 
   5   0   1     2976.18     2720.31    104.15 o 
   6   0   1    10305.29    10793.44    316.17 o 
   7   0   1     2913.96     3156.90    130.43 o 
   8   0   1      210.95      326.08     94.86 o 
   9   0   1      606.09      742.12     82.31 o 
  10   0   1     2481.95     2574.69    418.98 o 
  11   0   1       59.76      105.40    105.40 o 
  12   0   1      338.63      323.25     70.51 o 
  13   0   1     1919.74     1935.85    163.38 o 
  14   0   1      467.71      658.78    179.19 o 
 -15   1   1      745.52     1270.12    268.78 o 
 -14   1   1     1237.05     1606.34    134.07 o 
 -13   1   1      253.60      120.43     92.23 o 
 -12   1   1      176.61      210.56     50.80 o 
 -11   1   1      866.96      929.66     84.32 o 
 -10   1   1       48.14      106.72     40.67 o 
  -9   1   1      371.91      352.14     41.34 o 
  -8   1   1      807.48      960.27     65.88 o 
  -7   1   1     8983.11     8987.62    216.15 o 
  -6   1   1      819.05      835.69     46.75 o 
  -5   1   1     2611.36     2635.40     75.82 o 
  -4   1   1     1173.32     1042.01     39.90 o 
  -3   1   1    20995.61    21518.53    431.90 o 
  -2   1   1     2444.99     1369.88     37.95 o 
  -1   1   1     9112.54     4876.76    133.54 o 
   1   1   1       17.16      216.59     16.46 o 
   2   1   1     4270.65     6698.43    186.22 o 
   3   1   1       57.87       46.30     23.04 o 
   4   1   1     3113.02     3070.15    106.16 o 
   5   1   1     2764.89     2445.76    107.88 o 
   6   1   1      234.30      213.16     68.51 o 
   7   1   1     2148.79     2216.89    113.25 o 
   8   1   1      427.38      326.14     54.42 o 
   9   1   1     1044.39     1036.76    150.20 o 
  10   1   1        3.80       87.95     59.28 o 
  11   1   1     1077.83     1071.21    116.48 o 
  12   1   1      818.23      803.72     93.67 o 
  13   1   1       13.34      -56.07     56.07 o 
  14   1   1      305.79      358.38    168.65 o 
 -15   2   1     1021.91      779.99    200.27 o 
 -14   2   1        0.21       66.23     65.32 o 
 -13   2   1      134.80      234.20     76.33 o 
 -12   2   1      150.56       32.00     46.07 o 
 -11   2   1      432.71      413.00     64.96 o 
 -10   2   1      272.66      277.00     44.69 o 
  -9   2   1     5254.88     5958.93    175.92 o 
  -8   2   1     3494.18     3547.99    116.99 o 
  -7   2   1      728.98      700.89     46.75 o 
  -6   2   1     1252.51     1248.16     71.15 o 
  -5   2   1      309.41      471.39    113.31 o 
  -4   2   1     4220.70     4785.31    113.84 o 
  -3   2   1     1760.21     1442.34     39.00 o 
  -2   2   1    13201.70    11219.93    201.13 o 
  -1   2   1     9028.20     9786.95    249.68 o 
   0   2   1      426.53       72.54     23.72 o 
   1   2   1      168.91       79.64     28.99 o 
   2   2   1    12765.97    16962.84    427.78 o 
   3   2   1     7454.30     8297.55    232.89 o 
   4   2   1        2.34       19.32     32.92 o 
   5   2   1     1826.16     2022.02    121.22 o 
   6   2   1     4465.73     4313.95    160.24 o 
   7   2   1      377.79      404.26     76.42 o 
   8   2   1      731.62      815.13     82.31 o 
   9   2   1     2004.33     1703.54    176.55 o 
  10   2   1     2240.52     2235.75    141.46 o 
  11   2   1      397.89      269.56    118.58 o 
  12   2   1      292.74      278.93     72.05 o 
  13   2   1     1010.34      732.56    173.92 o 
  14   2   1      153.51      374.19    168.65 o 
 -15   3   1      384.19      442.63    102.03 o 
 -14   3   1      103.58       49.23     87.52 o 
 -13   3   1       14.36      129.18     87.04 o 
 -12   3   1      115.31       94.52     56.96 o 
 -11   3   1      563.41      549.35     92.23 o 
 -10   3   1     2476.75     2484.87    110.00 o 
  -9   3   1      143.22      136.75     89.59 o 
  -8   3   1       59.29      137.11     37.20 o 
  -7   3   1      513.48      396.15    139.66 o 
  -6   3   1      608.39      598.99     39.00 o 
  -5   3   1     1753.77     1827.71     81.69 o 
  -4   3   1     4444.25     4642.08    189.73 o 
  -3   3   1     1724.83     2043.71     55.34 o 
  -2   3   1     6729.73     5338.40    109.89 o 
  -1   3   1     8652.08    10789.58    210.81 o 
   0   3   1     5640.06     8136.29    157.19 o 
   1   3   1      473.19     1095.59     29.12 o 
   2   3   1     1661.98     2053.66     60.45 o 
   3   3   1     1304.15     2512.32     74.99 o 
   4   3   1     2457.26     1931.94     85.47 o 
   5   3   1     3107.77     3536.07    132.26 o 
   6   3   1      937.18      927.33     76.33 o 
   7   3   1      579.74      635.63     63.02 o 
   8   3   1     1351.02     1444.43    297.77 o 
   9   3   1     5015.62     5027.69    231.82 o 
  10   3   1        8.21      -65.88     65.88 o 
  11   3   1     1288.51     1338.64    189.73 o 
  12   3   1      450.29      342.56    142.30 o 
  13   3   1       30.77      100.13    142.30 o 
 -15   4   1      420.41      253.50    100.34 o 
 -14   4   1        1.38       71.94     73.42 o 
 -13   4   1      155.30      -22.20     61.40 o 
 -12   4   1     1124.18     1195.37     89.64 o 
 -11   4   1       88.50      161.62     47.14 o 
 -10   4   1      786.76      859.30     72.05 o 
  -9   4   1     4371.58     4296.32    149.04 o 
  -8   4   1      199.23      251.32     44.80 o 
  -7   4   1      337.98      340.26     35.08 o 
  -6   4   1      123.81      267.90     44.80 o 
  -5   4   1     4344.18     4628.38    123.74 o 
  -4   4   1      166.48       47.43     18.63 o 
  -3   4   1        2.63       -1.51     12.65 o 
  -2   4   1       58.71       41.41     12.65 o 
  -1   4   1     1934.90     1415.85     39.00 o 
   0   4   1       19.71       72.51     12.65 o 
   1   4   1     2999.24     5160.84    109.89 o 
   2   4   1     5441.07     5697.49    108.04 o 
   3   4   1     1329.39      865.13     39.90 o 
   4   4   1      601.10      331.31     28.99 o 
   5   4   1       14.15       46.22     23.72 o 
   6   4   1      120.22      109.99     29.82 o 
   7   4   1      473.37      498.41     67.07 o 
   8   4   1        5.13      -55.58     57.44 o 
   9   4   1     1675.31     1818.65    131.69 o 
  10   4   1     1907.25     1834.77    490.13 o 
  11   4   1       12.42      -63.24    105.40 o 
  12   4   1        9.56      -68.51     68.51 o 
  13   4   1      202.21      200.27    152.84 o 
 -15   5   1      420.58      289.86    142.30 o 
 -14   5   1      262.49       40.05     87.70 o 
 -13   5   1     1463.50     1604.43    117.69 o 
 -12   5   1        3.06       72.25     57.67 o 
 -11   5   1     1020.56     1084.85    129.12 o 
 -10   5   1     1565.75     1938.48    134.39 o 
  -9   5   1      276.56      303.68     44.26 o 
  -8   5   1       84.00       68.51     33.54 o 
  -7   5   1     4934.78     5270.96    187.09 o 
  -6   5   1     1597.77     1476.55    108.04 o 
  -5   5   1      241.93      242.86     50.07 o 
  -4   5   1     1457.25     1337.76     50.59 o 
  -3   5   1     3117.21     3047.88     86.96 o 
  -2   5   1      884.30      962.85     31.51 o 
  -1   5   1     1029.63     1168.36     37.27 o 
   0   5   1     1755.06     1386.72    102.77 o 
   1   5   1     6556.73     6634.11    135.98 o 
   2   5   1       58.21        2.64     18.63 o 
   3   5   1     3713.86     3949.03    105.02 o 
   4   5   1      938.01      611.72    102.77 o 
   5   5   1      508.27      530.91     41.34 o 
   6   5   1      204.23      176.46     34.26 o 
   7   5   1     1651.15     1690.57     92.23 o 
   8   5   1     2441.89     2361.06    150.20 o 
   9   5   1      180.25      181.32     65.88 o 
  10   5   1       29.57       61.85     71.15 o 
  11   5   1      149.18      179.19     52.70 o 
  12   5   1       56.45      126.49    131.76 o 
  13   5   1      106.66     -152.84    152.84 o 
 -15   6   1       13.91      -42.16    147.57 o 
 -14   6   1       41.03       42.16    115.94 o 
 -13   6   1      588.99      509.84     79.72 o 
 -12   6   1     1601.59     1866.88    121.50 o 
 -11   6   1      208.20       84.89     51.77 o 
 -10   6   1       18.16       57.22     71.15 o 
  -9   6   1      102.57       50.36     32.92 o 
  -8   6   1     1862.14     1678.27     86.96 o 
  -7   6   1      535.30      502.65     52.70 o 
  -6   6   1      590.57      590.43     42.89 o 
  -5   6   1     1942.52     2143.11     70.89 o 
  -4   6   1     1546.98     1646.98    100.13 o 
  -3   6   1      637.17      722.64     33.54 o 
  -2   6   1      390.68      362.55     27.76 o 
  -1   6   1     3619.43     3509.24     81.99 o 
   0   6   1     3533.05     3868.06    108.04 o 
   1   6   1        0.54       15.81     15.81 o 
   2   6   1     3640.20     3250.47    115.94 o 
   3   6   1      910.07      682.63     40.49 o 
   4   6   1        0.71       -2.03     26.35 o 
   5   6   1      410.50      340.56     94.86 o 
   6   6   1     1354.00     1495.89     59.28 o 
   7   6   1     1934.55     2017.49     72.60 o 
   8   6   1        1.36      -28.99     28.99 o 
   9   6   1       68.71       63.24     34.26 o 
  10   6   1      127.03       75.10     27.12 o 
  11   6   1       75.09      -89.59    105.40 o 
  12   6   1       49.74     -179.19    179.19 o 
 -15   7   1      146.86     -115.94    210.81 o 
 -14   7   1     1647.31     1275.39    205.54 o 
 -13   7   1     1521.92     1960.52    205.54 o 
 -12   7   1        0.55      -22.01     58.25 o 
 -11   7   1      116.33      130.35     60.61 o 
 -10   7   1       59.99      108.72     60.61 o 
  -9   7   1       23.21       29.86     44.80 o 
  -8   7   1      383.30      406.21     44.26 o 
  -7   7   1     1080.45     1079.46     63.02 o 
  -6   7   1     4058.61     3654.98    134.39 o 
  -5   7   1      205.28      334.99     31.51 o 
  -4   7   1        0.84       -0.81     24.01 o 
  -3   7   1      727.80      580.54     31.51 o 
  -2   7   1     3985.36     4096.08     94.97 o 
  -1   7   1      136.17      108.21     26.35 o 
   0   7   1     3141.60     3107.68     70.89 o 
   1   7   1     3268.41     3431.68     83.29 o 
   2   7   1      255.35      256.29     26.09 o 
   3   7   1       27.66       12.30     21.44 o 
   4   7   1     1019.03     1117.64     79.05 o 
   5   7   1     1515.00     1494.28     66.77 o 
   6   7   1      906.11     1000.14     59.28 o 
   7   7   1      319.32      365.92     44.80 o 
   8   7   1      434.44      439.48     50.17 o 
   9   7   1       97.29       70.77     25.15 o 
  10   7   1       97.71      147.57    173.92 o 
  11   7   1       15.01      279.32    158.11 o 
 -15   8   1     1665.30     2076.47    289.86 o 
 -14   8   1      462.05      658.78    195.00 o 
 -13   8   1      354.20      173.92    142.30 o 
 -12   8   1       51.09       59.09     59.40 o 
 -11   8   1     1291.70     1217.32    100.13 o 
 -10   8   1       16.60       56.22     47.77 o 
  -9   8   1      596.67      598.42     55.53 o 
  -8   8   1     6970.66     6680.88    384.73 o 
  -7   8   1      856.52     1080.09     64.50 o 
  -6   8   1      235.70      224.49    100.13 o 
  -5   8   1     2554.94     2245.10    108.04 o 
  -4   8   1     1008.66     1172.00     55.53 o 
  -3   8   1      368.70      275.67     26.09 o 
  -2   8   1      361.29      290.85     50.07 o 
  -1   8   1     5900.00     6279.53    137.88 o 
   0   8   1     2337.01     2429.01    105.40 o 
   1   8   1       80.44      161.51     50.07 o 
   2   8   1      259.65      371.72     33.54 o 
   3   8   1      277.45      295.13     39.00 o 
   4   8   1      610.47      732.32     55.34 o 
   5   8   1      274.62      361.16     45.58 o 
   6   8   1     1087.06     1107.51    118.58 o 
   7   8   1      605.94      646.33    163.38 o 
   8   8   1       87.40       56.59     28.71 o 
   9   8   1        7.17      152.84    126.49 o 
  10   8   1     1084.35     1117.29    205.54 o 
  11   8   1      357.15      305.67    168.65 o 
 -14   9   1      255.70      110.67    115.94 o 
 -13   9   1      181.78      195.00    105.40 o 
 -12   9   1       55.67       60.18     81.69 o 
 -11   9   1       20.92      100.79     56.54 o 
 -10   9   1     2599.16     2405.09    121.46 o 
  -9   9   1     3405.69     3528.65    149.41 o 
  -8   9   1      388.86      443.67     53.94 o 
  -7   9   1      921.48      637.08     53.94 o 
  -6   9   1        1.83       14.64     42.16 o 
  -5   9   1       86.48       88.97     30.22 o 
  -4   9   1      342.37      321.11     36.71 o 
  -3   9   1     2695.74     2742.42     98.77 o 
  -2   9   1     3401.77     3389.33     94.54 o 
  -1   9   1      219.81      269.82     42.16 o 
   0   9   1      199.50      284.98     60.61 o 
   1   9   1      425.55      487.62     37.27 o 
   2   9   1      676.84      499.63     39.00 o 
   3   9   1       24.99       49.91     31.51 o 
   4   9   1     2228.48     2293.88    105.40 o 
   5   9   1      834.05      747.58    113.31 o 
   6   9   1      162.73      106.36     36.61 o 
   7   9   1      145.32      100.15     36.89 o 
   8   9   1       38.74       47.43    105.40 o 
   9   9   1     1828.51     1849.85    252.97 o 
  10   9   1       80.99      110.67    137.03 o 
 -14  10   1       55.58      126.49    121.22 o 
 -13  10   1       11.20      195.00    142.30 o 
 -12  10   1      542.92      428.63    100.13 o 
 -11  10   1     1215.61     1210.92    189.73 o 
 -10  10   1       38.57       68.92     97.50 o 
  -9  10   1      942.18      886.54     97.50 o 
  -8  10   1      832.59      920.67     71.15 o 
  -7  10   1       13.68        7.77     52.70 o 
  -6  10   1       88.03       -2.11     27.76 o 
  -5  10   1      439.50      746.59     55.53 o 
  -4  10   1     4628.81     4497.96    153.22 o 
  -3  10   1      919.70      796.41     48.02 o 
  -2  10   1        4.85      -15.81     36.89 o 
  -1  10   1      354.51      410.53     37.95 o 
   0  10   1      393.30      428.51     37.27 o 
   1  10   1      888.67      940.47     65.88 o 
   2  10   1     1306.90     1492.46    105.40 o 
   3  10   1     3724.29     3389.64    134.39 o 
   4  10   1     1589.59     1588.15     87.04 o 
   5  10   1        7.74      -17.39     29.06 o 
   6  10   1      115.94       18.69    139.66 o 
   7  10   1       81.76       89.59     84.32 o 
   8  10   1      336.54      279.32    126.49 o 
   9  10   1       90.79      -31.62    115.94 o 
 -13  11   1      315.26      505.94    152.84 o 
 -12  11   1      404.72      472.92    205.54 o 
 -11  11   1      216.00      282.32     88.57 o 
 -10  11   1     1092.81     1210.26    118.55 o 
  -9  11   1     1672.01     1767.10    122.98 o 
  -8  11   1      222.48      343.91     64.50 o 
  -7  11   1      480.39      267.80     53.17 o 
  -6  11   1     2106.52     2026.26     96.68 o 
  -5  11   1     1275.53     1074.29     68.87 o 
  -4  11   1       14.34        4.57     27.76 o 
  -3  11   1      431.99      429.67     48.45 o 
  -2  11   1      838.22      787.01     55.54 o 
  -1  11   1      534.00      696.08     63.03 o 
   0  11   1      163.53      118.74     31.51 o 
   1  11   1     1420.85     1172.36     63.35 o 
   2  11   1     3841.83     4344.23    166.01 o 
   3  11   1       94.27       37.10     60.61 o 
   4  11   1      189.47      179.13     44.26 o 
   5  11   1      111.84      115.94     68.51 o 
   6  11   1       83.45       36.89     79.05 o 
   7  11   1       40.50       10.54    105.40 o 
   8  11   1      945.37     1212.15    226.62 o 
 -13  12   1       40.98      184.46    142.30 o 
 -12  12   1      501.23      843.24    163.38 o 
 -11  12   1      942.01     1084.10    118.55 o 
 -10  12   1       25.03        6.42     92.23 o 
  -9  12   1      175.10      103.65     68.51 o 
  -8  12   1      142.60      122.49     53.17 o 
  -7  12   1     1077.75     1024.85     81.69 o 
  -6  12   1      439.61      395.71     76.42 o 
  -5  12   1      913.12      972.11    131.76 o 
  -4  12   1     1237.29     1091.08     73.11 o 
  -3  12   1       97.18       60.85     40.49 o 
  -2  12   1        0.14      -21.32     39.00 o 
  -1  12   1      117.30      171.42     94.86 o 
   0  12   1     2090.00     2134.64    106.32 o 
   1  12   1      567.69      530.37     60.45 o 
   2  12   1      372.07      437.43     84.32 o 
   3  12   1     1001.44      917.02    100.13 o 
   4  12   1      120.96      210.81     79.05 o 
   5  12   1      208.96      374.19    100.13 o 
   6  12   1      620.14      959.18    205.54 o 
   7  12   1      709.06      943.37    179.19 o 
 -12  13   1      689.46      579.72    158.11 o 
 -11  13   1        4.42      -18.70    108.04 o 
 -10  13   1       30.77       30.30     75.82 o 
  -9  13   1      549.57      553.53    102.03 o 
  -8  13   1       11.25       49.19     54.42 o 
  -7  13   1       98.04       98.38     49.38 o 
  -6  13   1     1960.64     1806.47    122.30 o 
  -5  13   1      705.44      771.24     68.87 o 
  -4  13   1        5.03       42.16    100.13 o 
  -3  13   1       67.47       58.47     39.00 o 
  -2  13   1      648.72      985.53     80.59 o 
  -1  13   1      498.92      435.57    134.39 o 
   0  13   1       46.59      -18.15     45.43 o 
   1  13   1     1076.49     1021.83     79.80 o 
   2  13   1      190.83      131.76     89.59 o 
   3  13   1      224.98      569.18    126.49 o 
   4  13   1       17.05      -73.78     73.78 o 
   5  13   1      497.39      743.10    142.30 o 
 -11  14   1       58.74      -73.78    137.03 o 
 -10  14   1       95.34       73.78     94.86 o 
  -9  14   1       50.92      -14.14     76.33 o 
  -8  14   1     1096.15      867.03    102.03 o 
  -7  14   1     1840.31     1831.48    263.51 o 
  -6  14   1       45.78       64.60     57.67 o 
  -5  14   1        6.79      -34.26     65.88 o 
  -4  14   1        3.87        7.59     46.47 o 
  -3  14   1      694.03      707.63     78.26 o 
  -2  14   1        7.55       15.33     54.91 o 
  -1  14   1      647.76      747.93     74.40 o 
   0  14   1     1004.05     1156.91     98.51 o 
   1  14   1      317.70      284.59     66.22 o 
   2  14   1       25.90      100.13     94.86 o 
   3  14   1       62.89      115.94     94.86 o 
  -7  15   1       62.37       79.05    105.40 o 
  -6  15   1      115.05      205.54    100.13 o 
  -5  15   1      234.67      115.94     68.51 o 
  -4  15   1      335.37      237.16     79.05 o 
  -2  15   1      688.32      479.59    131.76 o 
  -1  15   1      674.11      516.48    137.03 o 
   0  15   1      145.25      305.67    100.13 o 
   1  15   1        8.04      -10.54    121.22 o 
   2 -16   2      640.10      552.28     98.77 o 
   3 -16   2     1020.69     1022.42    184.46 o 
   4 -16   2      155.91      242.43    110.67 o 
   5 -16   2      107.86      -94.86    137.03 o 
  -2 -15   2      165.70      437.43    173.92 o 
  -1 -15   2       21.83       73.78    110.67 o 
   0 -15   2      280.34      289.37     75.78 o 
   1 -15   2      386.88      363.65     89.59 o 
   2 -15   2       25.06       66.34     63.02 o 
   3 -15   2      761.14      989.02    108.07 o 
   4 -15   2      617.96      501.29     87.52 o 
   5 -15   2        1.30       63.24     86.96 o 
   6 -15   2        4.32      -13.24     79.54 o 
   7 -15   2      602.12      505.94    131.76 o 
   8 -15   2     1024.89     1085.67    195.00 o 
  -4 -14   2      301.25      179.19    137.03 o 
  -3 -14   2       64.87     -105.40    105.40 o 
  -2 -14   2       22.14       55.81     64.38 o 
  -1 -14   2      470.35      314.17     74.25 o 
   0 -14   2       23.22       -4.22     61.73 o 
   1 -14   2      244.61      383.27     84.32 o 
   2 -14   2     1618.15     1403.16    105.02 o 
   3 -14   2      159.32       -4.61     54.23 o 
   4 -14   2        2.56       47.12     60.45 o 
   5 -14   2      271.26      221.35     75.78 o 
   6 -14   2      800.64      941.30    108.85 o 
   7 -14   2      174.92      225.53    129.12 o 
   8 -14   2      206.51      259.39     81.89 o 
   9 -14   2      249.52      316.21    126.49 o 
  10 -14   2       77.13      -42.16     94.86 o 
  -6 -13   2      867.55     1444.04    258.24 o 
  -5 -13   2        3.75      -31.62    115.94 o 
  -4 -13   2      199.77      326.75    121.22 o 
  -3 -13   2      190.42      259.07     65.14 o 
  -2 -13   2        5.82       43.07     53.94 o 
  -1 -13   2        8.13       67.49     57.67 o 
   0 -13   2     2590.98     2373.59    128.47 o 
   1 -13   2     1662.61     1962.18    274.05 o 
   2 -13   2      297.71      455.53     67.07 o 
   3 -13   2      429.87      373.41     65.14 o 
   4 -13   2       76.39       89.59     44.72 o 
   5 -13   2      533.77      646.14     72.60 o 
   6 -13   2       16.99      171.68     61.40 o 
   7 -13   2     1356.82     1503.02    163.38 o 
   8 -13   2     1273.10     1294.27    242.43 o 
   9 -13   2      125.92      226.10     93.67 o 
  10 -13   2        1.65      200.27    147.57 o 
  11 -13   2      631.87      469.05    163.38 o 
  -7 -12   2        9.01     -137.03    137.03 o 
  -6 -12   2      385.78      405.81    147.57 o 
  -5 -12   2      249.54      121.22     94.86 o 
  -4 -12   2        6.27       52.70     73.78 o 
  -3 -12   2      142.38      170.79     86.96 o 
  -2 -12   2      475.13      436.10     56.96 o 
  -1 -12   2     2000.62     2303.57    242.43 o 
   0 -12   2      531.31      563.37     59.63 o 
   1 -12   2       41.17       38.21    110.67 o 
   2 -12   2        5.93       18.45     40.99 o 
   3 -12   2      114.47      209.93     50.21 o 
   4 -12   2      248.96      264.51     60.61 o 
   5 -12   2      506.97      670.07     97.50 o 
   6 -12   2     1610.91     1541.05    105.02 o 
   7 -12   2      711.47      654.24    205.54 o 
   8 -12   2       66.84       23.19    115.94 o 
   9 -12   2       28.80       49.77     65.85 o 
  10 -12   2      164.57       61.35     92.53 o 
  11 -12   2      260.94      242.43    173.92 o 
  12 -12   2       32.36      -79.05    184.46 o 
  -8 -11   2      262.91      142.30    131.76 o 
  -7 -11   2      588.72      627.16    158.11 o 
  -6 -11   2      282.48      310.94     94.86 o 
  -5 -11   2       74.21       63.24     73.78 o 
  -4 -11   2      142.56      252.97     84.32 o 
  -3 -11   2      903.66      917.66     79.05 o 
  -2 -11   2      783.19      882.33     67.07 o 
  -1 -11   2      142.07      111.43     39.00 o 
   0 -11   2       84.64      107.43     44.69 o 
   1 -11   2      133.16       69.27     71.15 o 
   2 -11   2       89.90       84.80     40.49 o 
   3 -11   2       67.10      -32.94     57.97 o 
   4 -11   2     1153.21     1450.78     86.10 o 
   5 -11   2     1418.79     1279.39     85.77 o 
   6 -11   2       12.10       28.99     44.72 o 
   7 -11   2      130.79      125.67     48.02 o 
   8 -11   2      445.01      405.81     64.50 o 
   9 -11   2      326.23      471.01     92.53 o 
  10 -11   2       56.26      166.71     90.79 o 
  11 -11   2      611.63      527.02    142.30 o 
  12 -11   2      919.07      685.13    173.92 o 
  13 -11   2        0.38      -15.81    115.94 o 
  -9 -10   2     1145.71     1169.99    205.54 o 
  -8 -10   2      936.91     1227.96    179.19 o 
  -7 -10   2      224.63      258.24    100.13 o 
  -6 -10   2       29.28      -68.51     68.51 o 
  -5 -10   2       59.30      -57.97     68.51 o 
  -4 -10   2      789.32      811.61     84.32 o 
  -3 -10   2        1.04       42.16     33.54 o 
  -2 -10   2     1064.94      993.04     67.07 o 
  -1 -10   2     1078.47     1049.75    192.36 o 
   0 -10   2      152.44      134.77     37.95 o 
   1 -10   2       49.03       18.60     30.22 o 
   2 -10   2     2976.04     3299.92    176.55 o 
   3 -10   2     3364.20     3259.67    129.12 o 
   4 -10   2     1265.44     1285.67     78.51 o 
   5 -10   2        5.11        0.00     33.54 o 
   6 -10   2      159.50      118.58     40.99 o 
   7 -10   2      167.12      146.30     46.47 o 
   8 -10   2       70.64        2.64     44.72 o 
   9 -10   2     1251.93     1249.85     94.97 o 
  10 -10   2     2601.50     3000.68    191.68 o 
  11 -10   2      351.99      430.78     93.67 o 
  12 -10   2       89.55       84.32    105.40 o 
  13 -10   2        2.30      258.24    137.03 o 
 -10  -9   2     1344.26     1665.39    279.32 o 
  -9  -9   2      345.54      774.72    163.38 o 
  -8  -9   2        0.23       26.35     79.05 o 
  -7  -9   2        2.05       31.62     68.51 o 
  -6  -9   2      628.47      722.02    100.13 o 
  -5  -9   2      145.21      110.67     57.97 o 
  -4  -9   2     2040.83     1997.42    121.22 o 
  -3  -9   2     4057.70     4420.73    151.57 o 
  -2  -9   2     1057.49     1116.38     63.24 o 
  -1  -9   2      614.05      579.82     63.24 o 
   0  -9   2        0.61       48.75     32.48 o 
   1  -9   2     2535.04     2394.71    113.31 o 
   2  -9   2     2112.86     2328.15     89.88 o 
   3  -9   2       34.57       65.46     31.87 o 
   4  -9   2     3584.59     3569.80    124.78 o 
   5  -9   2      510.64      345.68     40.49 o 
   6  -9   2       31.63       26.35     33.54 o 
   7  -9   2     1262.56     1133.44     75.78 o 
   8  -9   2     1021.66      944.90     81.69 o 
   9  -9   2     2081.81     2181.79    122.65 o 
  10  -9   2       14.60       51.73     50.21 o 
  11  -9   2      363.92      348.62    176.55 o 
  12  -9   2        4.17      -89.59    131.76 o 
  13  -9   2       15.40       31.62    105.40 o 
  14  -9   2      175.13      210.81    137.03 o 
 -11  -8   2      350.52       84.32    142.30 o 
 -10  -8   2        3.10       26.35    163.38 o 
  -9  -8   2      100.09      332.02    121.22 o 
  -8  -8   2      595.12      637.70     94.86 o 
  -7  -8   2      406.40      247.70     73.78 o 
  -6  -8   2      351.07      363.65     73.78 o 
  -5  -8   2     3483.43     3188.49    163.38 o 
  -4  -8   2     2360.98     2534.98    131.76 o 
  -3  -8   2      181.45      194.45     30.22 o 
  -2  -8   2      146.50      118.84     47.43 o 
  -1  -8   2       45.07       80.37     31.62 o 
   0  -8   2        4.13       25.95     24.01 o 
   1  -8   2      107.82      137.29     31.51 o 
   2  -8   2     3151.12     2746.22    163.38 o 
   3  -8   2     3484.02     3581.47    115.23 o 
   4  -8   2      209.25      172.16     47.43 o 
   5  -8   2      140.02      119.68     50.07 o 
   6  -8   2        8.45       84.32     39.00 o 
   7  -8   2      894.00      934.71     70.89 o 
   8  -8   2      559.57      596.32     65.85 o 
   9  -8   2      554.79      658.53     68.87 o 
  10  -8   2      644.14      585.31     68.20 o 
  11  -8   2       92.48       10.54     55.90 o 
  12  -8   2        0.01      -79.05     79.05 o 
  13  -8   2      351.32      447.97    126.49 o 
  14  -8   2      976.83     1075.13    200.27 o 
 -12  -7   2       67.53       10.54    131.76 o 
 -11  -7   2      174.57      147.57    179.19 o 
 -10  -7   2      204.81      326.75    121.22 o 
  -9  -7   2       84.90      100.13     73.78 o 
  -8  -7   2        8.32      -10.54     57.97 o 
  -7  -7   2     1988.21     1949.98    131.76 o 
  -6  -7   2     3923.60     2946.06    152.84 o 
  -5  -7   2      186.12      142.30     47.43 o 
  -4  -7   2      123.13       68.51     42.16 o 
  -3  -7   2      109.35      152.30     39.53 o 
  -2  -7   2      227.15      159.32     22.35 o 
  -1  -7   2     1122.33     1380.52     76.42 o 
   0  -7   2     4309.68     4373.02    252.97 o 
   1  -7   2     8911.07     8955.64    208.44 o 
   2  -7   2      517.23      743.54     44.69 o 
   3  -7   2      150.10      209.28     50.07 o 
   4  -7   2        1.35       42.82     36.89 o 
   5  -7   2        1.64       -9.30     36.89 o 
   6  -7   2     1604.59     1623.78    115.94 o 
   7  -7   2      476.64      291.93     44.80 o 
   8  -7   2     1319.32     1561.13    150.20 o 
   9  -7   2      583.55      577.07     65.88 o 
  10  -7   2       57.28      162.72     58.24 o 
  11  -7   2      238.37      209.00     65.14 o 
  12  -7   2      372.95      384.99     87.52 o 
  13  -7   2     1597.57     1307.02    189.73 o 
  14  -7   2       14.03       63.24    126.49 o 
 -12  -6   2      804.55      722.02    184.46 o 
 -11  -6   2      537.87      695.67    163.38 o 
 -10  -6   2       44.00      -26.35    100.13 o 
  -9  -6   2       17.77      152.84     73.78 o 
  -8  -6   2     2248.85     2123.90    137.03 o 
  -7  -6   2     1605.81     1164.72     94.86 o 
  -6  -6   2      152.71      247.70     57.97 o 
  -5  -6   2      955.92      679.86     68.51 o 
  -4  -6   2     4580.97     4395.37    163.38 o 
  -3  -6   2      153.74      448.22     33.54 o 
  -2  -6   2     2463.33     3586.95     88.00 o 
  -1  -6   2     6491.96     5054.17    126.49 o 
   0  -6   2     4573.31     4720.42    229.25 o 
   1  -6   2      309.81      284.59     36.71 o 
   2  -6   2       97.49      138.16     34.10 o 
   3  -6   2      235.45      428.73     34.10 o 
   4  -6   2     1484.11     1144.60     54.42 o 
   5  -6   2      329.45      316.23     36.71 o 
   6  -6   2    10979.89    11734.02    284.35 o 
   7  -6   2     4641.84     4814.61    231.89 o 
   8  -6   2       21.53       37.95     36.71 o 
   9  -6   2       34.28       63.24     40.99 o 
  10  -6   2       69.86      180.51    147.57 o 
  11  -6   2      296.69      143.76     62.25 o 
  12  -6   2       30.89       59.11     68.27 o 
  13  -6   2     1140.23     1291.21    189.73 o 
  14  -6   2      445.56      548.10    158.11 o 
  15  -6   2       51.89       94.86    226.62 o 
 -13  -5   2      932.88     1185.80    216.08 o 
 -12  -5   2       40.61      121.22    131.76 o 
 -11  -5   2       21.83       57.97     94.86 o 
 -10  -5   2      611.12      505.50    107.88 o 
  -9  -5   2     1569.48     1494.10    234.53 o 
  -8  -5   2      103.39      107.55     47.77 o 
  -7  -5   2      775.33      663.71     61.39 o 
  -6  -5   2     2409.89     1770.80     94.86 o 
  -5  -5   2     7137.17    11757.87    332.02 o 
  -4  -5   2      566.19      569.18     52.70 o 
  -3  -5   2     1091.70     1062.64     46.47 o 
  -2  -5   2    18663.42    22551.95    401.37 o 
  -1  -5   2       30.29       91.68     28.99 o 
   0  -5   2      686.28      194.81     22.35 o 
   1  -5   2     1639.06     2281.63     68.20 o 
   2  -5   2     6083.27     5433.12    162.08 o 
   3  -5   2      133.25      100.72     32.92 o 
   4  -5   2     4583.53     5487.13    169.28 o 
   5  -5   2    11746.75    11271.17    450.60 o 
   6  -5   2     3685.39     3805.10    139.71 o 
   7  -5   2      195.06      199.68     44.72 o 
   8  -5   2      138.21      161.82     50.21 o 
   9  -5   2      901.01      828.70     82.31 o 
  10  -5   2        9.72       -3.76     79.05 o 
  11  -5   2      795.85      854.41     80.85 o 
  12  -5   2     4741.71     4586.88    214.43 o 
  13  -5   2      406.08      381.06     94.97 o 
  14  -5   2      215.60      326.75    189.73 o 
  15  -5   2       16.25      -21.08    163.38 o 
 -14  -4   2      188.46      400.54    189.73 o 
 -13  -4   2        3.52     -131.76    131.76 o 
 -12  -4   2      156.51      158.11    121.22 o 
 -11  -4   2      846.17      769.45     57.97 o 
 -10  -4   2      478.78      563.07     97.50 o 
  -9  -4   2      181.43      320.30     35.62 o 
  -8  -4   2     1932.57     1767.26     72.33 o 
  -7  -4   2     1847.81     2606.09     91.52 o 
  -6  -4   2      148.98      186.83     50.07 o 
  -5  -4   2       28.54      -26.31     26.31 o 
  -4  -4   2     3753.04     7726.15    226.62 o 
  -3  -4   2     8611.81     6737.84    153.22 o 
  -2  -4   2     2338.87     2653.23     61.73 o 
  -1  -4   2     4276.23     6264.74    146.02 o 
   0  -4   2     2981.78     1839.93     76.42 o 
   1  -4   2      122.31      502.84     73.78 o 
   2  -4   2     2018.82     2907.63     96.68 o 
   3  -4   2     6964.62     5667.63    169.28 o 
   4  -4   2     7283.72     6560.93    184.44 o 
   5  -4   2       21.66       -2.64     29.81 o 
   6  -4   2      105.30       23.19     35.08 o 
   7  -4   2      395.78      521.80    113.31 o 
   8  -4   2     1935.26     1870.83    139.66 o 
   9  -4   2        1.84       30.81     48.02 o 
  10  -4   2     2200.02     2110.89    237.16 o 
  11  -4   2     3083.55     2798.08    158.11 o 
  12  -4   2       53.62      164.11    179.19 o 
  13  -4   2       96.10      121.22     72.03 o 
  14  -4   2       28.52      -36.89    131.76 o 
  15  -4   2      552.80      490.13    247.70 o 
 -14  -3   2        0.62      121.22    210.81 o 
 -13  -3   2      167.68      505.94    158.11 o 
 -12  -3   2      267.84      301.13     39.40 o 
 -11  -3   2        0.54       23.63     71.15 o 
 -10  -3   2     1250.26     1204.27    179.19 o 
  -9  -3   2     2753.62     3007.81    104.41 o 
  -8  -3   2      235.73      144.09     26.35 o 
  -7  -3   2      762.23     1189.01     43.60 o 
  -6  -3   2      799.28     1578.01     40.49 o 
  -5  -3   2      939.24      560.52     28.71 o 
  -4  -3   2       10.16      -14.15     34.10 o 
  -3  -3   2    25672.20    36538.47    880.13 o 
  -2  -3   2    10955.31     5871.74    121.22 o 
  -1  -3   2      265.92      196.95     27.76 o 
   0  -3   2      419.35      811.75     44.72 o 
   1  -3   2       20.62       10.54     26.35 o 
   2  -3   2     8932.57     9518.57    289.86 o 
   3  -3   2     3913.75     3516.24    115.34 o 
   4  -3   2      826.90      456.94    100.13 o 
   5  -3   2     6270.86     5769.65    208.17 o 
   6  -3   2        2.69       15.50     50.07 o 
   7  -3   2       77.19       43.67     39.00 o 
   8  -3   2      986.88      973.02     74.71 o 
   9  -3   2     7041.05     7134.25    268.62 o 
  10  -3   2     1307.31     1305.74    129.12 o 
  11  -3   2      101.57      144.93     81.99 o 
  12  -3   2       34.12       31.80     49.47 o 
  13  -3   2      305.66      380.66    123.85 o 
  14  -3   2        1.64      119.42     87.52 o 
  15  -3   2      439.73      295.13    179.19 o 
 -14  -2   2       62.23      -15.81    131.76 o 
 -13  -2   2       51.65      -31.62    105.40 o 
 -12  -2   2      431.97      381.68     52.70 o 
 -11  -2   2     2339.08     2460.87    106.94 o 
 -10  -2   2     2244.58     2557.67    102.15 o 
  -9  -2   2      156.52      147.91     34.26 o 
  -8  -2   2      684.95      755.72     52.70 o 
  -7  -2   2     1143.46      798.45     41.34 o 
  -6  -2   2     4461.81     5631.23    140.32 o 
  -5  -2   2     4839.68     7688.00    176.29 o 
  -4  -2   2    30799.34    27038.67    650.29 o 
  -3  -2   2    17533.25    13701.14    374.51 o 
  -2  -2   2        0.11      353.11     26.35 o 
  -1  -2   2     4015.00     7986.98    214.26 o 
   0  -2   2     2288.56     2482.81    121.22 o 
   1  -2   2     6403.83     6095.21    184.46 o 
   2  -2   2     2617.27     2964.16     98.28 o 
   3  -2   2     6484.64     5797.40    167.57 o 
   4  -2   2     9386.49    10492.31    288.65 o 
   5  -2   2     2456.14     2985.70    107.88 o 
   6  -2   2     1421.20     1429.69     89.59 o 
   7  -2   2     2633.11     2817.08    119.08 o 
   8  -2   2     5019.67     4731.07    205.54 o 
   9  -2   2       12.56      -36.70     65.88 o 
  10  -2   2       36.39       23.14     75.78 o 
  11  -2   2     1769.38     1851.07    141.61 o 
  12  -2   2        1.06      100.13     94.86 o 
  13  -2   2      271.96      146.18     68.20 o 
  14  -2   2     1165.97     1147.62    139.71 o 
  15  -2   2     2085.96     2081.74    300.40 o 
 -15  -1   2       15.90       63.24    158.11 o 
 -14  -1   2       36.55       21.08    137.03 o 
 -13  -1   2     1954.55     2049.52    125.77 o 
 -12  -1   2     1993.60     2190.78    116.00 o 
 -11  -1   2      269.11      298.85     71.15 o 
 -10  -1   2      107.58      162.30     42.16 o 
  -9  -1   2      629.33      645.87     49.47 o 
  -8  -1   2       48.02      108.68     28.28 o 
  -7  -1   2     2515.17     2625.68     81.35 o 
  -6  -1   2     4363.63     3815.55    103.70 o 
  -5  -1   2     2298.67     2458.64     94.86 o 
  -4  -1   2     2249.21     1362.25     44.69 o 
  -3  -1   2     2995.19     5883.66    165.80 o 
  -2  -1   2      332.64      131.76     26.35 o 
   1  -1   2    21321.58    18666.63    735.20 o 
   2  -1   2     8517.21     9077.90    337.29 o 
   3  -1   2     2910.75     2105.62     80.06 o 
   4  -1   2      250.69      368.99     37.27 o 
   5  -1   2        1.46       18.45     29.81 o 
   6  -1   2     6531.50     6328.93    193.78 o 
   7  -1   2      186.43      137.03     40.99 o 
   8  -1   2      981.09     1124.26     89.88 o 
   9  -1   2     2287.82     2236.36    122.65 o 
  10  -1   2     1056.41     1023.37    104.99 o 
  11  -1   2        0.53       42.02     66.77 o 
  12  -1   2      426.44      200.27    110.67 o 
  13  -1   2     1209.12     1047.35    119.87 o 
  14  -1   2      566.99      874.86    189.73 o 
 -15   0   2      126.15       63.24    158.11 o 
 -14   0   2     1331.91     1396.61    205.54 o 
 -13   0   2      573.36      651.23     86.10 o 
 -12   0   2      538.53      497.01     60.24 o 
 -11   0   2     1281.33     1459.32     80.60 o 
 -10   0   2       61.48      125.78     97.50 o 
  -9   0   2       11.11       23.25     42.16 o 
  -8   0   2        5.73        3.76     19.57 o 
  -7   0   2     6979.48     6990.45    310.94 o 
  -6   0   2      643.69      661.82     36.61 o 
  -5   0   2     1980.08     1775.41     59.40 o 
  -4   0   2      946.11      636.10     31.87 o 
  -3   0   2     3329.01     3795.03     78.26 o 
  -2   0   2      348.33       49.86     23.72 o 
   1   0   2     9949.65    10547.89    266.43 o 
   2   0   2    25227.66    28006.76    674.39 o 
   3   0   2     3329.27     3150.81    104.35 o 
   4   0   2      172.94        4.61     27.12 o 
   5   0   2     1732.31     2080.16     94.86 o 
   6   0   2       62.20      160.39    105.40 o 
   7   0   2     6445.94     6016.87    207.79 o 
   8   0   2     3646.91     3594.00    158.09 o 
   9   0   2       80.47      100.75     63.02 o 
  10   0   2       92.98       95.27    110.67 o 
  11   0   2      912.67      977.09    102.56 o 
  12   0   2      814.13      569.18    179.19 o 
  13   0   2        6.72       48.97     74.71 o 
  14   0   2      299.73      447.97    163.38 o 
 -15   1   2      671.41      537.56    173.92 o 
 -14   1   2       67.96       94.86    121.22 o 
 -13   1   2      419.64      426.86     87.04 o 
 -12   1   2      243.09      335.68     53.47 o 
 -11   1   2       14.97      -17.57     33.00 o 
 -10   1   2        8.02       13.55     57.97 o 
  -9   1   2     2632.11     2407.26     97.35 o 
  -8   1   2     1992.63     2192.84    173.92 o 
  -7   1   2      216.33      193.51     34.26 o 
  -6   1   2     1970.97     2088.95     70.16 o 
  -5   1   2      717.54      923.84     37.20 o 
  -4   1   2     2309.42     1734.81     46.47 o 
  -3   1   2     8992.53    10961.16    203.07 o 
  -2   1   2     7119.48    10309.25    186.33 o 
  -1   1   2    21243.48    23837.23    458.51 o 
   0   1   2      877.44     1192.09     65.88 o 
   1   1   2     4015.90     7454.20    191.89 o 
   2   1   2     1231.23     1390.38     79.05 o 
   3   1   2     1473.53     1928.90    105.40 o 
   4   1   2      371.56      260.20     34.26 o 
   5   1   2     4842.43     4807.86    158.09 o 
   6   1   2     6229.09     6255.32    202.46 o 
   7   1   2     5566.73     5197.33    198.72 o 
   8   1   2       66.08      200.27     86.96 o 
   9   1   2      291.67      380.12    202.90 o 
  10   1   2      481.11      487.19     88.54 o 
  11   1   2        1.42       63.95    108.04 o 
  12   1   2      277.90      263.51    158.11 o 
  13   1   2     2041.30     1744.44    252.97 o 
  14   1   2      394.71      221.35    152.84 o 
 -15   2   2      497.16      616.62    210.81 o 
 -14   2   2      740.76      842.47    100.02 o 
 -13   2   2        7.59      -15.13     55.54 o 
 -12   2   2        0.19       44.89     46.64 o 
 -11   2   2      406.37      364.89     49.47 o 
 -10   2   2     3937.44     3866.16    148.15 o 
  -9   2   2       54.39       76.90     33.43 o 
  -8   2   2      859.59      592.91     46.75 o 
  -7   2   2     2781.15     2812.83     92.23 o 
  -6   2   2      989.52     1568.37     59.40 o 
  -5   2   2     1882.26     2085.16    163.38 o 
  -4   2   2      124.95       61.13     42.16 o 
  -3   2   2     8581.60     6688.85    130.27 o 
  -2   2   2     5514.60     6320.89    166.01 o 
  -1   2   2     3082.02     5649.68    121.22 o 
   0   2   2    23315.15    23648.10    450.60 o 
   1   2   2      207.12       66.97     13.56 o 
   2   2   2     1296.99      739.19     40.99 o 
   3   2   2      860.98      818.39     46.47 o 
   4   2   2     2711.25     2792.67    107.88 o 
   5   2   2     2588.27     2304.96     92.94 o 
   6   2   2       35.88        0.00     33.54 o 
   7   2   2       14.77       -3.01     63.24 o 
   8   2   2       29.54       50.59     45.58 o 
   9   2   2       11.94      -16.16     84.32 o 
  10   2   2       12.27      -73.42     73.42 o 
  11   2   2     2143.43     2239.33    434.79 o 
  12   2   2     1659.53     1944.71    237.16 o 
  13   2   2      270.59      210.81    184.46 o 
  14   2   2        1.54      142.30    247.70 o 
 -15   3   2     1230.45      850.85    126.05 o 
 -14   3   2       10.82        8.34    123.85 o 
 -13   3   2       82.07      153.59     69.11 o 
 -12   3   2      210.43      291.73     56.54 o 
 -11   3   2      274.07      215.88     76.42 o 
 -10   3   2      947.42     1035.34     69.11 o 
  -9   3   2     3264.12     3698.68    208.17 o 
  -8   3   2      774.76      830.11     63.24 o 
  -7   3   2      457.17      366.55     39.00 o 
  -6   3   2      990.97     1098.84     47.77 o 
  -5   3   2     3041.21     2820.65     80.85 o 
  -4   3   2     7085.61     7071.80    143.15 o 
  -3   3   2     4546.66     4730.53    100.41 o 
  -2   3   2     6109.03     5251.78    104.35 o 
  -1   3   2      970.22     1175.26     36.89 o 
   0   3   2     1305.59     2155.52     51.85 o 
   1   3   2     2055.46     1954.10     73.78 o 
   2   3   2     4127.34     3117.08    113.31 o 
   3   3   2     1147.93      907.24     55.90 o 
   4   3   2     1310.24     1315.76     68.87 o 
   5   3   2     1843.95     1948.79    137.03 o 
   6   3   2      505.38      469.05     49.38 o 
   7   3   2     1267.40     1189.76     83.29 o 
   8   3   2      110.56       59.50     56.96 o 
   9   3   2      235.66      439.82     84.74 o 
  10   3   2     4533.36     4640.60    249.05 o 
  11   3   2      228.93      226.62    110.67 o 
  12   3   2        3.74     -121.22    121.22 o 
  13   3   2       77.07     -126.49    126.49 o 
 -15   4   2      304.51      243.03    104.41 o 
 -14   4   2        7.57       60.40     72.03 o 
 -13   4   2      174.16      220.33     63.24 o 
 -12   4   2      100.95      118.02     65.88 o 
 -11   4   2     1529.49     1671.57     98.77 o 
 -10   4   2     2234.72     1999.28    110.67 o 
  -9   4   2      686.82      642.25     53.17 o 
  -8   4   2        4.97      -21.41     29.12 o 
  -7   4   2      655.77      801.66     55.34 o 
  -6   4   2     1673.69     1697.93    150.20 o 
  -5   4   2      330.38      485.78     29.81 o 
  -4   4   2     6896.85     7521.06    149.06 o 
  -3   4   2    12830.83    12425.87    234.69 o 
  -2   4   2     9218.63    10553.10    195.41 o 
  -1   4   2       19.96       77.45     12.65 o 
   0   4   2     2109.32     1740.47     44.26 o 
   1   4   2     3278.93     3028.29     71.15 o 
   2   4   2      811.84      934.32     44.69 o 
   3   4   2     1556.37     1176.31    134.39 o 
   4   4   2     2995.09     3031.30     94.16 o 
   5   4   2      653.40      520.19     37.71 o 
   6   4   2      628.77      738.44     81.69 o 
   7   4   2        9.55      -11.02     40.49 o 
   8   4   2     4469.74     4492.62    198.72 o 
   9   4   2     1509.60     1622.70    141.46 o 
  10   4   2       12.34      -46.01     65.32 o 
  11   4   2       92.28       42.16    110.67 o 
  12   4   2      110.35      -21.08    126.49 o 
  13   4   2        0.41       10.54    142.30 o 
 -15   5   2        8.86       79.05    121.22 o 
 -14   5   2       14.75      -18.33     81.89 o 
 -13   5   2      274.30      449.09     72.05 o 
 -12   5   2     1887.63     2090.62    125.23 o 
 -11   5   2     1959.22     1629.08     94.97 o 
 -10   5   2      219.85      268.78     46.75 o 
  -9   5   2       28.73       33.17     31.51 o 
  -8   5   2     1515.79     1300.86    113.31 o 
  -7   5   2      345.43      541.72     41.77 o 
  -6   5   2      367.18      526.59     41.77 o 
  -5   5   2     2133.17     1770.18     57.67 o 
  -4   5   2     5545.75     6162.44    289.86 o 
  -3   5   2     4279.97     4536.30     94.97 o 
  -2   5   2      388.24      464.53     39.53 o 
  -1   5   2      116.44      249.37     17.54 o 
   0   5   2      175.77      154.90     31.62 o 
   1   5   2       29.95       21.08     15.81 o 
   2   5   2     5277.27     5382.07    166.01 o 
   3   5   2     2770.07     2691.47    123.85 o 
   4   5   2      510.12      698.28     92.23 o 
   5   5   2      516.98      430.70     92.23 o 
   6   5   2      376.69      293.91     36.61 o 
   7   5   2     4189.96     3974.44    142.94 o 
   8   5   2       97.37       55.83     45.43 o 
   9   5   2      690.86      658.24    150.20 o 
  10   5   2      261.32      294.90     57.01 o 
  11   5   2       68.42       63.24     68.51 o 
  12   5   2        0.10       57.97    189.73 o 
 -15   6   2      170.50      110.67    147.57 o 
 -14   6   2      945.04     1307.42    144.77 o 
 -13   6   2     2834.65     2742.72    154.44 o 
 -12   6   2      257.72      189.25     63.24 o 
 -11   6   2      408.96      468.19     71.15 o 
 -10   6   2     1234.42      851.67     68.20 o 
  -9   6   2      426.45      315.68     97.50 o 
  -8   6   2      227.59      231.67     32.92 o 
  -7   6   2     3426.19     3349.12    110.00 o 
  -6   6   2     4159.15     4627.60    195.00 o 
  -5   6   2      563.09      301.88     29.81 o 
  -4   6   2     1266.58     1126.98     44.80 o 
  -3   6   2      669.34      716.91     39.53 o 
  -2   6   2      119.40       97.57     18.63 o 
  -1   6   2      903.10     1233.35     42.89 o 
   0   6   2     9181.86    10061.03    195.83 o 
   1   6   2     4113.09     3914.93     89.21 o 
   2   6   2      276.97      323.11     89.59 o 
   3   6   2        0.64        2.84     22.35 o 
   4   6   2      437.76      435.44     29.12 o 
   5   6   2      654.20      821.18     52.70 o 
   6   6   2      208.80      203.29     42.16 o 
   7   6   2     1043.53      951.86     71.16 o 
   8   6   2     1243.64     1312.84     84.85 o 
   9   6   2      591.71      540.59    121.22 o 
  10   6   2        3.23       26.35     68.51 o 
  11   6   2        1.23       -5.27    121.22 o 
  12   6   2      598.27      527.02    168.65 o 
 -15   7   2      991.68      953.91    173.92 o 
 -14   7   2      466.02      674.59    200.27 o 
 -13   7   2      152.37      230.33    202.90 o 
 -12   7   2      893.97      799.25     84.70 o 
 -11   7   2      253.48      399.60    118.58 o 
 -10   7   2      237.79      305.13     84.32 o 
  -9   7   2      882.20      792.48     58.24 o 
  -8   7   2     2821.99     3399.33    129.00 o 
  -7   7   2     1818.02     1787.75     75.89 o 
  -6   7   2      384.59      275.74     35.26 o 
  -5   7   2     1870.70     2173.83    158.11 o 
  -4   7   2     2876.19     2653.25     71.15 o 
  -3   7   2     1278.62     1422.30     46.47 o 
  -2   7   2      226.95      261.54     22.36 o 
  -1   7   2    11867.76    12151.55    233.02 o 
   0   7   2    10124.63     9186.28    237.16 o 
   1   7   2       45.05       99.28     24.01 o 
   2   7   2      919.77      798.75     55.34 o 
   3   7   2       91.81      129.01     71.15 o 
   4   7   2        6.73      -12.16     24.01 o 
   5   7   2      661.26      631.66     49.38 o 
   6   7   2     2575.85     2765.27    168.65 o 
   7   7   2     3040.84     3118.11    116.99 o 
   8   7   2      288.81      251.40     40.16 o 
   9   7   2        3.59       33.77     44.80 o 
  10   7   2       94.41       10.54    121.22 o 
  11   7   2      198.12      374.19    195.00 o 
 -15   8   2       19.34       21.08    131.76 o 
 -14   8   2      956.21     1101.48    168.65 o 
 -13   8   2      430.86      751.52    119.87 o 
 -12   8   2        0.24      -34.26     55.90 o 
 -11   8   2        4.50       30.35     53.94 o 
 -10   8   2      749.94      838.38     66.77 o 
  -9   8   2     3569.93     3581.07    143.06 o 
  -8   8   2      115.14       86.70     36.71 o 
  -7   8   2      858.33     1111.34    129.12 o 
  -6   8   2     1804.19     1458.38     68.27 o 
  -5   8   2      680.50      623.30     50.07 o 
  -4   8   2      331.91      336.31     79.05 o 
  -3   8   2      268.40      273.05     27.76 o 
  -2   8   2     3634.52     3454.52     87.52 o 
  -1   8   2     2434.24     2535.40     76.42 o 
   0   8   2     1075.95     1106.45     57.97 o 
   1   8   2     1400.72     1054.58     86.96 o 
   2   8   2      612.71      647.06     43.85 o 
   3   8   2       67.73      106.95     60.61 o 
   4   8   2     1869.45     1714.85     77.99 o 
   5   8   2     4340.27     4501.70    397.90 o 
   6   8   2     1640.39     1496.41    102.77 o 
   7   8   2       57.31      124.73     42.16 o 
   8   8   2       27.83       28.11     35.91 o 
   9   8   2      326.14      405.81    137.03 o 
  10   8   2       89.63      221.35    142.30 o 
 -15   9   2     1072.87     1670.66    242.43 o 
 -14   9   2      225.09      231.89    142.30 o 
 -13   9   2        1.20      187.09    139.66 o 
 -12   9   2      264.17      237.16     78.00 o 
 -11   9   2     2061.17     1972.30    158.11 o 
 -10   9   2      141.97      207.37     53.94 o 
  -9   9   2      207.39      264.11     60.61 o 
  -8   9   2     2743.88     2896.59    160.74 o 
  -7   9   2       71.25       21.08     31.51 o 
  -6   9   2      356.86      296.04     68.51 o 
  -5   9   2      294.19      228.52     31.12 o 
  -4   9   2     1753.33     1595.15     61.40 o 
  -3   9   2     2132.76     2492.89     74.25 o 
  -2   9   2      318.56      534.94     33.54 o 
  -1   9   2     1393.56     1156.67     49.38 o 
   0   9   2      528.74      732.07     44.72 o 
   1   9   2      397.75      328.46     97.50 o 
   2   9   2       28.11      110.06     63.24 o 
   3   9   2     3751.55     4321.84    140.56 o 
   4   9   2      648.61      682.07     50.21 o 
   5   9   2       14.38       67.89     34.26 o 
   6   9   2      384.73      426.80     63.24 o 
   7   9   2       53.42       14.36     30.60 o 
   8   9   2       47.10      -94.86     94.86 o 
   9   9   2       11.20      -15.81    163.38 o 
 -14  10   2       24.88      -21.08    152.84 o 
 -13  10   2      117.56      105.40    100.13 o 
 -12  10   2       46.27      -16.79     66.45 o 
 -11  10   2      149.64      130.70     61.39 o 
 -10  10   2     2112.38     2347.65    147.57 o 
  -9  10   2     2083.21     2226.10    113.91 o 
  -8  10   2       23.27      -17.67     31.62 o 
  -7  10   2      365.66      271.44     40.99 o 
  -6  10   2      120.11       63.24     27.76 o 
  -5  10   2      976.50     1027.59     60.73 o 
  -4  10   2        0.33      -27.76     27.76 o 
  -3  10   2     1667.60     1594.77     63.35 o 
  -2  10   2     2873.02     3341.35    102.15 o 
  -1  10   2      134.09       25.77     52.70 o 
   0  10   2       26.02       22.40     52.70 o 
   1  10   2     1260.08     1507.89     66.77 o 
   2  10   2     1576.26     1608.73     84.70 o 
   3  10   2        0.33      -13.18     39.53 o 
   4  10   2      403.11      582.87     53.94 o 
   5  10   2      355.52      376.08    105.40 o 
   6  10   2      134.06       89.46     65.88 o 
   7  10   2        0.10      -68.51    105.40 o 
   8  10   2      622.98      764.18    168.65 o 
 -14  11   2       41.59      -89.59    100.13 o 
 -13  11   2        2.89      -84.32    100.13 o 
 -12  11   2      559.17      367.73     87.36 o 
 -11  11   2     2690.46     2669.64    180.71 o 
 -10  11   2      234.46      234.53     62.05 o 
  -9  11   2        3.06      -36.01     44.26 o 
  -8  11   2        0.91      -22.59     37.95 o 
  -7  11   2      199.08      198.26    113.31 o 
  -6  11   2     1404.52     1428.25    226.62 o 
  -5  11   2      613.57      569.18     73.78 o 
  -4  11   2     2120.31     2346.82    105.40 o 
  -3  11   2      785.96      845.88     52.17 o 
  -2  11   2      208.42      373.91     81.69 o 
  -1  11   2       64.14       46.68     37.95 o 
   0  11   2      711.47      581.16     63.24 o 
   1  11   2      796.14      799.45     81.69 o 
   2  11   2       35.86       60.61     33.54 o 
   3  11   2     1421.97     1624.40     90.67 o 
   4  11   2      638.86      630.23     59.28 o 
   5  11   2       41.98        5.27     44.72 o 
   6  11   2        2.18      -46.64     46.64 o 
   7  11   2      452.24      237.16    126.49 o 
 -13  12   2      956.72      532.29    189.73 o 
 -12  12   2      697.05      720.68    108.85 o 
 -11  12   2       12.63       59.99     77.95 o 
 -10  12   2        4.10        4.70     63.03 o 
  -9  12   2      166.62      328.98     83.79 o 
  -8  12   2      109.30      103.65     55.53 o 
  -7  12   2        1.87      -32.92     32.92 o 
  -6  12   2     1724.15     1822.37     98.28 o 
  -5  12   2     1474.19     1580.71     89.64 o 
  -4  12   2        4.00       -7.49     68.51 o 
  -3  12   2       21.31       41.11     27.76 o 
  -2  12   2       68.04       87.36     50.07 o 
  -1  12   2      599.26      656.73     63.02 o 
   0  12   2       16.05      -32.63     81.69 o 
   1  12   2     1258.40     1230.25     75.78 o 
   2  12   2     3153.39     3473.66    148.18 o 
   3  12   2        7.79       -0.69     44.80 o 
   4  12   2        3.79       10.96     45.58 o 
   5  12   2      190.87      321.48     94.86 o 
   6  12   2      233.51      205.54    163.38 o 
 -12  13   2      150.27      -68.51    100.13 o 
 -11  13   2      247.09      328.88     96.68 o 
 -10  13   2      229.34      138.97     70.51 o 
  -9  13   2       22.73      113.80     59.28 o 
  -8  13   2     1921.25     2238.34    140.29 o 
  -7  13   2     1992.47     1884.02    121.46 o 
  -6  13   2      441.02      392.54     63.35 o 
  -5  13   2      122.94      200.05     94.86 o 
  -4  13   2        0.89      -24.16     42.89 o 
  -3  13   2      205.20      205.65     55.34 o 
  -2  13   2      284.60      175.38     47.14 o 
  -1  13   2      760.78      871.22    231.89 o 
   0  13   2     4435.96     4988.66    482.23 o 
   1  13   2     1098.79     1131.34     81.89 o 
   2  13   2      204.71      110.67     63.24 o 
   3  13   2       11.66       31.62    121.22 o 
   4  13   2      190.76       63.24    105.40 o 
   5  13   2       19.59      110.67    152.84 o 
 -10  14   2       52.85       94.86    100.13 o 
  -9  14   2      856.75      890.67    142.30 o 
  -8  14   2      268.02      255.41     75.78 o 
  -7  14   2        1.82       24.66     73.78 o 
  -6  14   2     1025.64     1006.29     91.24 o 
  -5  14   2       90.63      156.71     62.05 o 
  -4  14   2      297.45      198.09     48.45 o 
  -3  14   2       30.59       31.62     47.43 o 
  -2  14   2     1233.57     1296.48    100.13 o 
  -1  14   2      700.27      832.70     89.59 o 
   0  14   2        8.05       65.88     64.33 o 
   1  14   2       52.32       63.24     79.05 o 
   2  14   2       97.51       68.51     84.32 o 
   3  14   2      108.54       47.43    137.03 o 
  -4  15   2      417.17      326.75    105.40 o 
  -3  15   2      412.55      442.70     94.86 o 
   2 -16   3       41.99       63.24    110.67 o 
   3 -16   3      981.36      880.13    163.38 o 
   4 -16   3     1047.55     1117.29    184.46 o 
   5 -16   3      103.95       63.24    110.67 o 
  -2 -15   3       54.08       79.05    115.94 o 
  -1 -15   3        2.38      -57.97    152.84 o 
   0 -15   3      103.17      149.04    147.57 o 
   1 -15   3      362.10      166.81    118.58 o 
   2 -15   3      970.30      900.50     94.55 o 
   3 -15   3      538.22      551.35    126.49 o 
   4 -15   3       17.20       36.71    103.83 o 
   5 -15   3        1.07       15.81     74.71 o 
   6 -15   3      171.97      390.00    163.38 o 
   7 -15   3      153.07      237.16    115.94 o 
   8 -15   3       24.87      337.29    131.76 o 
  -4 -14   3      201.34      142.30    184.46 o 
  -3 -14   3       42.61     -105.40    110.67 o 
  -2 -14   3       18.19       63.24    115.94 o 
  -1 -14   3       25.55        3.74     66.22 o 
   0 -14   3      962.98      911.48     90.79 o 
   1 -14   3     1138.30     1249.15    105.40 o 
   2 -14   3      214.60      234.08     68.51 o 
   3 -14   3       70.87      126.85     86.96 o 
   4 -14   3       10.55       31.62     52.17 o 
   5 -14   3      250.45      144.12    100.13 o 
   6 -14   3        2.38       46.77     92.23 o 
   7 -14   3     2059.89     1941.17    162.08 o 
   8 -14   3     1128.48     1201.61    200.27 o 
   9 -14   3       14.63       31.62    110.67 o 
  10 -14   3       19.71      -89.59    115.94 o 
  -6 -13   3      527.26      548.10    184.46 o 
  -5 -13   3      492.62      337.29    142.30 o 
  -4 -13   3       10.98     -100.13    158.11 o 
  -3 -13   3        1.31       53.01    102.77 o 
  -2 -13   3      129.29      199.24     74.71 o 
  -1 -13   3     1857.88     1895.50    119.02 o 
   0 -13   3      839.59      932.11     79.72 o 
   1 -13   3        9.47      -23.72     44.72 o 
   2 -13   3      139.92      172.46     53.94 o 
   3 -13   3      123.67       95.62     86.96 o 
   4 -13   3        0.46        3.20     65.88 o 
   5 -13   3      864.70      908.87    100.13 o 
   6 -13   3     2317.23     2466.47    252.97 o 
   7 -13   3     1356.97     1444.08    131.69 o 
   8 -13   3        7.81       32.48    242.43 o 
   9 -13   3        0.50        8.36     74.71 o 
  11 -13   3        1.26     -131.76    131.76 o 
  -7 -12   3     1208.94      938.10    184.46 o 
  -6 -12   3      193.99      300.40    137.03 o 
  -5 -12   3        0.11      -73.78     73.78 o 
  -4 -12   3        8.09      -84.32     84.32 o 
  -3 -12   3      302.72      484.80     71.15 o 
  -2 -12   3      956.52      728.55     74.25 o 
  -1 -12   3       43.56       40.70     65.88 o 
   0 -12   3     1694.98     1690.30     95.54 o 
   1 -12   3      419.93      357.44    100.13 o 
   2 -12   3        5.52       18.92     55.34 o 
   3 -12   3      177.58      222.15     55.53 o 
   4 -12   3      989.89      852.67     77.99 o 
   5 -12   3      734.82      650.21     72.03 o 
   6 -12   3        8.41       25.44    102.77 o 
   7 -12   3      285.99      333.75     68.27 o 
   8 -12   3      200.73      160.74     97.50 o 
   9 -12   3        5.57       -1.42     68.27 o 
  10 -12   3       46.78       36.89    105.40 o 
  11 -12   3      552.38      606.08    168.65 o 
  12 -12   3      996.82      964.45    189.73 o 
  -8 -11   3     1502.46     1554.72    231.89 o 
  -7 -11   3        4.28      121.22    115.94 o 
  -6 -11   3      225.42      353.11    121.22 o 
  -5 -11   3      383.48      368.92     84.32 o 
  -4 -11   3      299.46      337.29     73.78 o 
  -3 -11   3        7.73       -6.66     35.26 o 
  -2 -11   3      668.06      725.89     63.24 o 
  -1 -11   3     2971.29     2674.10    120.89 o 
   0 -11   3      487.58      585.52     55.54 o 
   1 -11   3       10.97       14.44     33.80 o 
   2 -11   3      591.17      562.10     56.96 o 
   3 -11   3      530.13      456.35     81.69 o 
   4 -11   3     1151.98     1319.19     76.33 o 
   5 -11   3      297.45      341.13     61.40 o 
   6 -11   3      504.29      367.87    110.67 o 
   7 -11   3      226.84      279.03    126.49 o 
   8 -11   3       11.35       40.01     50.21 o 
   9 -11   3      287.81      415.75    150.20 o 
  10 -11   3      898.55     1029.67    112.67 o 
  11 -11   3      389.13      437.43    184.46 o 
  12 -11   3       57.82       21.08    179.19 o 
  13 -11   3       37.94     -105.40    152.84 o 
  -9 -10   3      792.64      579.72    216.08 o 
  -8 -10   3       11.22     -163.38    163.38 o 
  -7 -10   3      178.66      242.43     94.86 o 
  -6 -10   3       39.91       21.08     68.51 o 
  -5 -10   3       13.18      -15.81     57.97 o 
  -4 -10   3      213.76      295.13     63.24 o 
  -3 -10   3     1429.17     1315.09    171.28 o 
  -2 -10   3      352.72      339.01     46.47 o 
  -1 -10   3       32.45       78.50     34.10 o 
   0 -10   3       44.41       61.30     35.26 o 
   1 -10   3       15.89       83.64    102.77 o 
   2 -10   3      461.01      490.71     45.58 o 
   3 -10   3       16.51       29.36     47.43 o 
   4 -10   3      953.08      724.05     62.05 o 
   5 -10   3      247.85      301.73     51.77 o 
   6 -10   3        1.65      -15.02     71.15 o 
   7 -10   3      301.61      269.93     58.98 o 
   8 -10   3      860.00      950.38    173.92 o 
   9 -10   3     1059.69     1148.62    163.38 o 
  10 -10   3      189.17      241.68     79.05 o 
  11 -10   3      539.67      447.97    121.22 o 
  12 -10   3      234.83      458.51    179.19 o 
  13 -10   3       74.74       57.97    131.76 o 
 -10  -9   3       20.82      184.46    121.22 o 
  -9  -9   3      195.64      400.54    147.57 o 
  -8  -9   3      144.75      -26.35    110.67 o 
  -7  -9   3       91.99      231.89     79.05 o 
  -6  -9   3      166.51      131.76     63.24 o 
  -5  -9   3     1776.60     1812.96    158.11 o 
  -4  -9   3     3866.73     3980.13    171.28 o 
  -3  -9   3       76.64      118.96     35.91 o 
  -2  -9   3     1329.61     1320.30     58.98 o 
  -1  -9   3      388.55      427.39     45.43 o 
   0  -9   3      158.45      273.72     39.00 o 
   1  -9   3       54.30       39.06     47.43 o 
   2  -9   3     4274.05     4478.22    139.13 o 
   3  -9   3     5984.13     6014.39    175.92 o 
   4  -9   3     1385.15     1432.03     92.27 o 
   5  -9   3      150.18       50.07     39.53 o 
   6  -9   3      613.15      693.21     57.67 o 
   7  -9   3      533.08      495.40     58.24 o 
   8  -9   3        7.78      -44.72     44.72 o 
   9  -9   3      143.32       74.72     97.50 o 
  10  -9   3     1473.18     1314.70    108.76 o 
  11  -9   3      159.87      155.41     97.50 o 
  12  -9   3        0.52       52.70    105.40 o 
  13  -9   3       16.18     -110.67    115.94 o 
  14  -9   3      537.96      653.51    221.35 o 
 -11  -8   3      296.79      379.46    158.11 o 
 -10  -8   3      840.79      569.18    163.38 o 
  -9  -8   3       44.88      131.76    105.40 o 
  -8  -8   3      182.36      289.86     79.05 o 
  -7  -8   3      931.30      764.18    100.13 o 
  -6  -8   3     5389.12     4685.23    231.89 o 
  -5  -8   3     3990.45     5048.88    221.35 o 
  -4  -8   3      229.82      318.29     68.51 o 
  -3  -8   3      379.73      283.89     52.70 o 
  -2  -8   3      722.59      720.66     47.77 o 
  -1  -8   3      292.38      282.64     34.10 o 
   0  -8   3      789.65      871.45     50.59 o 
   1  -8   3     5219.30     5624.61    156.75 o 
   2  -8   3     4157.04     3749.27    118.80 o 
   3  -8   3        1.03       -9.79     25.30 o 
   4  -8   3     1251.34     1508.63     70.89 o 
   5  -8   3       34.42       51.77     31.51 o 
   6  -8   3        0.83       28.02     35.26 o 
   7  -8   3      244.12      287.28     43.85 o 
   8  -8   3     3228.96     3361.03    150.62 o 
   9  -8   3     1414.10     1403.70     94.55 o 
  10  -8   3     1104.80      922.69     91.17 o 
  11  -8   3      560.54      730.25    106.35 o 
  12  -8   3      112.98      -10.54    100.13 o 
  13  -8   3      265.94      242.43    121.22 o 
  14  -8   3       41.45      226.62    210.81 o 
 -12  -7   3      488.17      442.70    168.65 o 
 -11  -7   3      465.98      537.56    173.92 o 
 -10  -7   3       46.62      110.67    126.49 o 
  -9  -7   3       33.20       36.89     84.32 o 
  -8  -7   3      803.72      606.08     84.32 o 
  -7  -7   3     4151.70     5728.73    258.24 o 
  -6  -7   3       13.32      -52.70     52.70 o 
  -5  -7   3      886.49      922.29     79.05 o 
  -4  -7   3     1520.84     2129.17    105.40 o 
  -3  -7   3      309.18      560.02     39.00 o 
  -2  -7   3      861.74      492.28     37.71 o 
  -1  -7   3     3610.19     4384.96    131.76 o 
   0  -7   3     6209.41     5460.42    142.05 o 
   1  -7   3      386.17      338.11     36.61 o 
   2  -7   3     2456.02     2519.97    118.58 o 
   3  -7   3     1147.06      937.39     50.59 o 
   4  -7   3      279.66      251.09     65.88 o 
   5  -7   3      135.91      160.37     39.00 o 
   6  -7   3     1922.42     2020.41    158.11 o 
   7  -7   3    10541.56    10421.89    347.23 o 
   8  -7   3      411.77      426.44     57.44 o 
   9  -7   3       73.26      109.26     60.61 o 
  10  -7   3      745.53      742.47     77.99 o 
  11  -7   3      383.37      263.40     74.71 o 
  12  -7   3       40.51      173.92    115.94 o 
  13  -7   3      357.08      379.46    137.03 o 
  14  -7   3      465.41      679.86    200.27 o 
 -13  -6   3      735.56     1175.26    274.05 o 
 -12  -6   3      338.33      516.48    179.19 o 
 -11  -6   3        0.14       79.05    115.94 o 
 -10  -6   3      254.21      384.73    147.57 o 
  -9  -6   3     1105.07     1133.10    126.49 o 
  -8  -6   3       31.95      -21.08     63.24 o 
  -7  -6   3     1426.21     1238.50     94.86 o 
  -6  -6   3     6864.49    10524.64    342.56 o 
  -5  -6   3     1706.65     1270.12     84.32 o 
  -4  -6   3        5.92       -5.27     31.62 o 
  -3  -6   3     1117.23     1635.94     48.67 o 
  -2  -6   3     2280.18     1496.13     52.62 o 
  -1  -6   3     3720.19     4442.92    114.89 o 
   0  -6   3      444.60      642.97     57.97 o 
   1  -6   3     3256.44     2578.47     80.85 o 
   2  -6   3     1195.48     1067.07     61.40 o 
   3  -6   3       18.69       26.35     29.81 o 
   4  -6   3       48.84       43.09     31.51 o 
   5  -6   3     7548.06     7601.96    240.34 o 
   6  -6   3     6523.28     6126.82    206.60 o 
   7  -6   3        0.27       16.01     47.77 o 
   8  -6   3      544.14      529.15    134.39 o 
   9  -6   3      251.89      366.19     65.14 o 
  10  -6   3       65.39       97.34     60.45 o 
  11  -6   3       66.96      103.65     59.64 o 
  12  -6   3     2280.86     1990.93    313.58 o 
  13  -6   3     2188.36     1955.25    221.35 o 
  14  -6   3        3.00      -36.89    121.22 o 
 -13  -5   3       30.55      -79.05    137.03 o 
 -12  -5   3      213.42      289.86    131.76 o 
 -11  -5   3      505.32      295.13    115.94 o 
 -10  -5   3      237.77      163.38     84.32 o 
  -9  -5   3      134.53      279.32     63.24 o 
  -8  -5   3     7011.37     8595.74    310.94 o 
  -7  -5   3     1364.04     1217.42     89.59 o 
  -6  -5   3      147.65      100.13     47.43 o 
  -5  -5   3     4081.60     6903.99    226.62 o 
  -4  -5   3      409.14       63.24     36.89 o 
  -3  -5   3      361.71      354.42     18.30 o 
  -2  -5   3       57.34       28.27     26.35 o 
  -1  -5   3     5093.33     4505.49    116.00 o 
   0  -5   3     3365.69     3496.65    210.81 o 
   1  -5   3      722.01      569.69     42.73 o 
   2  -5   3        3.72      103.54     31.62 o 
   3  -5   3     5790.59     5418.35    163.84 o 
   4  -5   3     5906.06     6461.30    199.14 o 
   5  -5   3       12.82      -35.91     35.91 o 
   6  -5   3     2249.52     2141.28     96.89 o 
   7  -5   3     1528.61     1316.37     83.79 o 
   8  -5   3     1147.26     1095.72     87.52 o 
   9  -5   3       96.91      103.26     59.28 o 
  10  -5   3     1390.39     1374.84    115.94 o 
  11  -5   3     4427.38     4216.02    225.86 o 
  12  -5   3      400.17      427.92     98.43 o 
  13  -5   3      478.23      700.94    184.46 o 
  14  -5   3       56.99      479.59    205.54 o 
 -14  -4   3      219.21      432.16    195.00 o 
 -13  -4   3      279.15      469.05    158.11 o 
 -12  -4   3       14.13      -36.89    110.67 o 
 -11  -4   3        1.98      -94.86     94.86 o 
 -10  -4   3      340.96      340.78    115.94 o 
  -9  -4   3     3900.35     3686.45    184.55 o 
  -8  -4   3     1056.62     1090.57    100.41 o 
  -7  -4   3       32.15      230.99     73.78 o 
  -6  -4   3     3101.01     2693.08    121.22 o 
  -5  -4   3     3490.74     2946.06    126.49 o 
  -4  -4   3       96.09       26.35     31.62 o 
  -3  -4   3     2052.73      746.03     31.62 o 
  -2  -4   3    11064.36    11675.97    252.13 o 
  -1  -4   3     1986.37     1556.01    115.94 o 
   0  -4   3      766.65      816.50     46.47 o 
   1  -4   3     1750.54     1482.06     61.40 o 
   2  -4   3     8770.29    10018.23    273.89 o 
   3  -4   3     4775.68     5204.30    334.66 o 
   4  -4   3     1789.32     2162.99     87.52 o 
   5  -4   3     4490.68     4832.60    152.65 o 
   6  -4   3     2458.25     2372.89    110.67 o 
   7  -4   3      448.05      417.78     59.28 o 
   8  -4   3       56.31       16.04     41.77 o 
   9  -4   3     5791.88     5607.60    545.47 o 
  10  -4   3      806.32      663.18     84.74 o 
  11  -4   3      536.37      461.48     90.79 o 
  12  -4   3      767.38     1027.69    163.38 o 
  13  -4   3       22.19       27.59    221.35 o 
  14  -4   3      122.81      115.94    137.03 o 
 -14  -3   3       10.88      395.27    216.08 o 
 -13  -3   3        2.26       47.43    137.03 o 
 -12  -3   3       92.43       89.59     26.35 o 
 -11  -3   3     1563.04     1373.10     72.66 o 
 -10  -3   3      958.95     1043.62     96.68 o 
  -9  -3   3      794.11      816.65    184.46 o 
  -8  -3   3        1.11        2.96     15.41 o 
  -7  -3   3        8.13       15.00     36.89 o 
  -6  -3   3      466.36      202.94     44.72 o 
  -5  -3   3      660.39     1548.94     65.88 o 
  -4  -3   3     5002.82     3346.59    121.22 o 
  -3  -3   3     9342.73     9905.19    321.48 o 
  -2  -3   3     2136.97     3373.47    115.52 o 
  -1  -3   3       47.98        5.27     20.24 o 
   0  -3   3      644.16      626.25     40.49 o 
   1  -3   3     2414.47     1909.16     86.96 o 
   2  -3   3       30.14        5.27     25.30 o 
   3  -3   3     5547.49     6725.41    201.13 o 
   4  -3   3    13648.45    14483.55    389.10 o 
   5  -3   3      428.66      430.16     50.07 o 
   6  -3   3     1325.10     1724.18     87.52 o 
   7  -3   3     2646.66     2992.14    158.11 o 
   8  -3   3     4396.45     4387.82    186.22 o 
   9  -3   3       44.19       15.62     51.77 o 
  10  -3   3      804.87      737.43    113.31 o 
  11  -3   3     1496.93     1758.59    208.17 o 
  12  -3   3        1.96       36.89    105.40 o 
  13  -3   3        1.83       -0.65    168.65 o 
  14  -3   3      356.06      274.05    158.11 o 
 -15  -2   3        5.11      416.35    247.70 o 
 -14  -2   3        0.27      -63.24    126.49 o 
 -13  -2   3      449.71      416.35    147.57 o 
 -12  -2   3     1245.87     1239.28     83.28 o 
 -11  -2   3      218.52      230.68     34.38 o 
 -10  -2   3       21.64       46.93     25.15 o 
  -9  -2   3     2107.45     2129.84    195.00 o 
  -8  -2   3      167.34      141.80     24.32 o 
  -7  -2   3      430.44      359.69     25.28 o 
  -6  -2   3     1990.10     1574.63    102.77 o 
  -5  -2   3     7986.48     7582.65    230.96 o 
  -4  -2   3     3195.12     5265.27    132.53 o 
  -3  -2   3      828.48      321.48     36.89 o 
  -2  -2   3    11681.76    16063.22    415.50 o 
  -1  -2   3      138.56      221.85     26.09 o 
   0  -2   3    25480.64    27049.22    668.92 o 
   1  -2   3      953.05     1247.94     84.32 o 
   2  -2   3    18527.77    17013.48    687.76 o 
   3  -2   3     4509.54     4720.43    146.88 o 
   4  -2   3     4612.45     4382.98    195.00 o 
   5  -2   3       43.27      159.90     63.24 o 
   6  -2   3     2502.93     2312.68    105.77 o 
   7  -2   3     2249.97     2029.97    108.04 o 
   8  -2   3       50.63        0.92     42.73 o 
   9  -2   3     2196.97     2302.31    124.80 o 
  10  -2   3     1067.27     1388.67    120.29 o 
  11  -2   3      351.77      336.65     80.06 o 
  12  -2   3        0.37      -57.97    126.49 o 
  13  -2   3      111.32      395.27    131.76 o 
  14  -2   3      632.46      216.26    147.57 o 
 -15  -1   3        0.40      100.13    163.38 o 
 -14  -1   3      397.82      173.92    137.03 o 
 -13  -1   3      460.46      524.71    134.39 o 
 -12  -1   3      228.93      283.42     49.63 o 
 -11  -1   3     2400.47     2219.31    109.17 o 
 -10  -1   3      857.56      971.64     66.45 o 
  -9  -1   3      369.40      354.45    166.01 o 
  -8  -1   3       61.79       23.34     23.72 o 
  -7  -1   3     3450.15     3896.98    113.09 o 
  -6  -1   3     9175.24     8519.81    199.86 o 
  -5  -1   3       32.30      248.62     23.99 o 
  -4  -1   3     4706.44     6506.79    245.07 o 
  -3  -1   3      316.52      774.72     36.89 o 
  -2  -1   3       14.81        2.64     21.44 o 
  -1  -1   3     3281.87     6042.37    171.42 o 
   0  -1   3     7878.08     7406.48    206.20 o 
   1  -1   3      470.90      226.51     24.01 o 
   2  -1   3      522.42      377.10     44.80 o 
   3  -1   3      468.45      302.41     31.51 o 
   4  -1   3      302.29      422.14     42.73 o 
   5  -1   3     1007.11     1596.28    129.12 o 
   6  -1   3      224.41      107.16     50.21 o 
   7  -1   3     1095.03      891.73    115.94 o 
   8  -1   3     4083.17     4230.26    173.02 o 
   9  -1   3        0.75       -1.26     45.58 o 
  10  -1   3        0.86      -55.34     71.15 o 
  11  -1   3     1150.08     1025.07    158.11 o 
  12  -1   3      619.71      653.51    158.11 o 
  13  -1   3        0.24      -94.86    100.13 o 
  14  -1   3      536.08      901.21    237.16 o 
 -15   0   3       85.09       57.97    147.57 o 
 -14   0   3       50.15      242.43    137.03 o 
 -13   0   3     2293.23     2624.92    160.82 o 
 -12   0   3     2345.34     2611.61    119.70 o 
 -11   0   3        0.32        9.62     39.90 o 
 -10   0   3      185.31      143.38     39.53 o 
  -9   0   3        9.33       -4.81     52.70 o 
  -8   0   3      499.51      411.33     35.91 o 
  -7   0   3      486.21      574.04     65.88 o 
  -6   0   3     4992.95     5389.70    130.63 o 
  -5   0   3     1072.75      623.08     32.48 o 
  -4   0   3       15.13       65.00     11.18 o 
  -3   0   3     4201.94     6633.88    127.46 o 
  -2   0   3    23418.99    23025.61    569.18 o 
  -1   0   3     6789.32     5905.26    162.08 o 
   0   0   3      417.11       85.79     16.46 o 
   1   0   3     1089.52     1104.62     44.72 o 
   2   0   3     4128.62     4708.34    135.98 o 
   3   0   3      725.39      625.86     39.00 o 
   4   0   3      373.80      348.94     55.34 o 
   5   0   3     5676.15     6142.23    180.71 o 
   6   0   3     9586.65     9320.89    350.47 o 
   7   0   3     3187.08     3519.17    132.26 o 
   8   0   3       21.07       31.62     44.72 o 
   9   0   3      301.14      252.97     72.03 o 
  10   0   3      542.33      666.06     95.54 o 
  11   0   3      110.27      123.05     85.47 o 
  12   0   3       14.83       47.43    110.67 o 
  13   0   3     2064.62     1665.39    221.35 o 
  14   0   3      319.60       -5.27    210.81 o 
 -15   1   3      563.24      537.56    173.92 o 
 -14   1   3     1280.63     1570.53    129.14 o 
 -13   1   3       63.16      134.68     65.85 o 
 -12   1   3      321.12      249.28     55.54 o 
 -11   1   3       88.79       40.19     40.67 o 
 -10   1   3      264.54      207.86     55.34 o 
  -9   1   3      385.09      377.35     42.87 o 
  -8   1   3      666.54      773.90     49.38 o 
  -7   1   3     6927.90     6474.04    164.43 o 
  -6   1   3     1295.74     1252.31     52.62 o 
  -5   1   3     1032.09     1264.64     65.88 o 
  -4   1   3      355.98      158.76     18.45 o 
  -3   1   3      883.88     1103.38     37.95 o 
  -1   1   3     9888.25    10111.00    207.34 o 
   0   1   3     6001.16     4726.51    124.80 o 
   1   1   3     3068.43     2519.17     80.06 o 
   2   1   3     2788.02     2729.24     87.52 o 
   3   1   3     4072.57     4123.22    132.26 o 
   4   1   3     2734.93     2800.22    137.03 o 
   5   1   3     3684.18     3933.87    218.71 o 
   6   1   3       17.60      -37.95     37.95 o 
   7   1   3       56.18       48.18     39.53 o 
   8   1   3      255.45      213.72     53.94 o 
   9   1   3        8.96       20.03     61.39 o 
  10   1   3      136.24       85.56     87.04 o 
  11   1   3     2317.94     1860.78    154.35 o 
  12   1   3     1847.37     1992.15    231.89 o 
  13   1   3      113.99      131.76    137.03 o 
  14   1   3      138.36      168.65    247.70 o 
 -15   2   3      728.96      969.72    237.16 o 
 -14   2   3       12.73      -44.85     82.86 o 
 -13   2   3      592.22      729.75     82.04 o 
 -12   2   3        7.57       43.92     57.97 o 
 -11   2   3      319.30      356.34     50.59 o 
 -10   2   3      322.59      244.69     42.89 o 
  -9   2   3     2775.11     2919.07    106.35 o 
  -8   2   3     2314.57     2118.29    121.22 o 
  -7   2   3      822.63      901.15    100.13 o 
  -6   2   3      445.38      363.60     34.10 o 
  -5   2   3       16.63        9.95     16.46 o 
  -4   2   3     9206.79    10381.57    250.34 o 
  -3   2   3      337.15      208.21     14.91 o 
  -2   2   3    10544.05     9474.71    173.98 o 
  -1   2   3     4534.88     4355.43     98.16 o 
   0   2   3      368.45      387.83     39.53 o 
   1   2   3        2.19       76.28     18.45 o 
   2   2   3     1658.40     1608.52     63.35 o 
   3   2   3     2671.27     2148.01     80.06 o 
   4   2   3      507.77      566.56     44.72 o 
   5   2   3     1820.68     1557.24     83.79 o 
   6   2   3     3818.86     3856.05    197.63 o 
   7   2   3       45.85       15.81     73.78 o 
   8   2   3      251.00      391.36    105.40 o 
   9   2   3        7.16       31.04     76.42 o 
  10   2   3     3208.09     2840.71    182.19 o 
  11   2   3     1007.10      895.94    158.11 o 
  12   2   3       88.30      374.19    137.03 o 
  13   2   3      222.34      353.11    152.84 o 
 -16   3   3      287.86      126.49    168.65 o 
 -15   3   3      156.65      186.73     79.72 o 
 -14   3   3      268.56      261.71     73.11 o 
 -13   3   3      493.24      429.63     67.04 o 
 -12   3   3        2.11       51.15     58.25 o 
 -11   3   3     1787.53     1848.12    110.67 o 
 -10   3   3     3660.79     3511.97    132.95 o 
  -9   3   3      562.70      688.29     57.44 o 
  -8   3   3        4.77       17.92     42.16 o 
  -7   3   3      763.99      711.40     50.59 o 
  -6   3   3      682.31      838.79     40.99 o 
  -5   3   3     4638.39     5120.08    106.16 o 
  -4   3   3     5408.21     5425.54    115.94 o 
  -3   3   3    26224.06    30233.76    517.96 o 
  -2   3   3     2956.79     2793.22     73.78 o 
  -1   3   3     5388.07     5061.02    123.85 o 
   0   3   3     2102.04     2464.46     55.90 o 
   1   3   3     1331.69     1213.93     44.80 o 
   2   3   3      528.30      707.40     32.92 o 
   3   3   3      437.86      558.27     46.47 o 
   4   3   3     4324.30     3651.78    125.23 o 
   5   3   3     3795.16     3760.73    145.19 o 
   6   3   3       21.19        4.99     35.26 o 
   7   3   3      623.17      757.89     72.60 o 
   8   3   3      290.59      342.31     83.79 o 
   9   3   3      490.16      520.83    105.40 o 
  10   3   3       16.19       72.47     73.42 o 
  11   3   3      806.19     1096.21    163.38 o 
  12   3   3      247.09      284.59    142.30 o 
  13   3   3       43.94     -142.30    142.30 o 
 -16   4   3      817.74      753.64    210.81 o 
 -15   4   3      378.68      266.23    106.94 o 
 -14   4   3        0.37       17.52    160.74 o 
 -13   4   3       24.25       66.15     51.67 o 
 -12   4   3     1576.77     1351.57    101.19 o 
 -11   4   3      590.90      761.03     64.50 o 
 -10   4   3       25.35       77.37     63.24 o 
  -9   4   3     1766.60     1689.86     76.99 o 
  -8   4   3      847.36      858.57    105.40 o 
  -7   4   3     1814.06     1556.31     63.24 o 
  -6   4   3     1022.34      898.95     40.99 o 
  -5   4   3     7270.16     8075.54    158.35 o 
  -4   4   3     3005.36     2708.17     65.14 o 
  -3   4   3       31.26       12.65      8.77 o 
  -2   4   3     3597.12     4297.57    347.83 o 
  -1   4   3     1189.63      845.22     63.24 o 
   0   4   3      469.62      628.07     23.99 o 
   1   4   3      650.29      744.22     34.26 o 
   2   4   3     4221.11     4039.08    101.30 o 
   3   4   3     7704.72     8194.61    471.68 o 
   4   4   3     1031.11     1107.57     53.47 o 
   5   4   3      108.82      106.28     42.89 o 
   6   4   3      262.39      165.36    129.12 o 
   7   4   3     1432.02     1335.81     98.70 o 
   8   4   3      425.04      397.38    152.84 o 
   9   4   3     1802.74     1777.63    150.07 o 
  10   4   3     1679.73     1640.74    237.16 o 
  11   4   3      219.69      532.29    168.65 o 
  12   4   3        0.31     -137.03    184.46 o 
 -16   5   3       42.51        0.00    152.84 o 
 -15   5   3        7.88      -67.53    155.47 o 
 -14   5   3      547.20      487.86    102.29 o 
 -13   5   3      724.11      804.77     80.85 o 
 -12   5   3      369.67      446.47     65.85 o 
 -11   5   3     1110.08     1218.49    218.71 o 
 -10   5   3     1767.59     2023.00    163.38 o 
  -9   5   3       89.37       89.15     57.97 o 
  -8   5   3      187.58      228.71     34.26 o 
  -7   5   3     1594.74     1894.74    102.77 o 
  -6   5   3     2507.92     2085.09     63.24 o 
  -5   5   3     1879.14     1872.23     53.94 o 
  -4   5   3      814.89     1056.44     39.00 o 
  -3   5   3     3579.40     3705.81     83.79 o 
  -2   5   3     3473.68     2675.56     61.39 o 
  -1   5   3      168.72      115.38     23.72 o 
   0   5   3     1493.77     1231.76     39.00 o 
   1   5   3     3607.85     3104.12     94.86 o 
   2   5   3     1003.21      831.16     39.90 o 
   3   5   3       79.26       21.08     24.01 o 
   4   5   3      748.19      922.29     53.47 o 
   5   5   3       99.52      146.92     34.10 o 
   6   5   3      536.89      445.38     50.80 o 
   7   5   3       12.60       65.50     68.51 o 
   8   5   3     2393.28     2265.62    260.88 o 
   9   5   3      808.11      810.03     71.58 o 
  10   5   3       17.27       26.35     52.70 o 
  11   5   3       51.33      -73.78     73.78 o 
  12   5   3      186.91      100.13    152.84 o 
 -15   6   3      415.99      374.19    147.57 o 
 -14   6   3      316.48      181.56     92.37 o 
 -13   6   3      578.75      635.21     81.99 o 
 -12   6   3     2038.39     2497.95    176.55 o 
 -11   6   3     2993.44     2954.68    130.32 o 
 -10   6   3        8.03       31.62     55.34 o 
  -9   6   3      511.93      732.19     53.17 o 
  -8   6   3     2035.00     1959.40     84.70 o 
  -7   6   3      997.25      801.38     46.47 o 
  -6   6   3      554.77      631.49     35.26 o 
  -5   6   3     1233.55     1272.81     44.72 o 
  -4   6   3     2329.48     2277.37    147.57 o 
  -3   6   3     1094.19     1080.08     50.07 o 
  -2   6   3      242.18      172.22     16.46 o 
  -1   6   3     3150.80     2074.30    115.94 o 
   0   6   3     9823.64    10479.40    197.27 o 
   1   6   3       76.41       34.55     26.35 o 
   2   6   3     1746.51     1608.92     60.61 o 
   3   6   3     1131.09     1265.71     50.80 o 
   4   6   3      562.86      542.85     40.67 o 
   5   6   3       10.30      -36.89     36.89 o 
   6   6   3     4854.23     4986.67    173.17 o 
   7   6   3     3860.40     4005.65    197.63 o 
   8   6   3       17.15      -38.86     38.86 o 
   9   6   3      193.43       71.71     48.33 o 
  10   6   3      669.12      864.32     94.86 o 
  11   6   3      310.25      490.13    221.35 o 
 -15   7   3       33.06       21.08    121.22 o 
 -14   7   3     1054.98     1069.86    158.11 o 
 -13   7   3     3013.05     3080.85    164.43 o 
 -12   7   3       45.44       66.54     59.28 o 
 -11   7   3      481.07      354.58     59.28 o 
 -10   7   3        0.95      -37.90     76.42 o 
  -9   7   3      101.61      134.81     35.26 o 
  -8   7   3      209.91      129.50     37.95 o 
  -7   7   3     3010.25     3000.81    102.29 o 
  -6   7   3     3123.02     2930.33     85.71 o 
  -5   7   3     1654.98     2037.35     63.35 o 
  -4   7   3        0.53       53.72     31.62 o 
  -3   7   3      794.66      553.85     50.07 o 
  -2   7   3     3418.05     3730.32     89.59 o 
  -1   7   3      798.32      798.86     52.70 o 
   0   7   3      173.64       49.54     17.54 o 
   1   7   3     4138.29     5126.94    116.28 o 
   2   7   3      345.09      396.81     36.61 o 
   3   7   3      200.43      250.64     35.26 o 
   4   7   3      444.97      540.05    131.76 o 
   5   7   3     4608.09     4370.10    281.96 o 
   6   7   3     1880.51     1995.76    252.97 o 
   7   7   3        0.38       39.70     27.76 o 
   8   7   3      139.25      124.41     31.12 o 
   9   7   3       26.44       79.81     39.00 o 
  10   7   3      225.14      405.81     84.32 o 
  11   7   3      179.84      110.67    142.30 o 
 -15   8   3      935.63      774.72    184.46 o 
 -14   8   3      137.08      284.59    131.76 o 
 -13   8   3      143.52      152.44    150.20 o 
 -12   8   3      182.97      105.09     57.44 o 
 -11   8   3       71.69      126.49     48.45 o 
 -10   8   3       28.99       75.26     46.47 o 
  -9   8   3       79.24      171.39     45.58 o 
  -8   8   3     3202.02     2684.20    107.63 o 
  -7   8   3     1701.58     1953.62    139.66 o 
  -6   8   3       97.89      137.77     25.30 o 
  -5   8   3       82.75       63.72     23.72 o 
  -4   8   3     1601.44     1879.31     65.88 o 
  -3   8   3     1276.47     1052.53     40.99 o 
  -2   8   3      295.82      189.99     24.01 o 
  -1   8   3     4901.24     5704.71    126.05 o 
   0   8   3     1688.08     1616.55     55.54 o 
   1   8   3        3.79       23.96     31.62 o 
   2   8   3      434.82      270.58     35.08 o 
   3   8   3      864.75      731.32     48.67 o 
   4   8   3      256.70      203.67     37.95 o 
   5   8   3       73.22       50.07     29.81 o 
   6   8   3      578.14      654.02     57.67 o 
   7   8   3      541.86      511.21     57.67 o 
   8   8   3       58.56       71.39     36.61 o 
   9   8   3        1.35     -121.22    163.38 o 
  10   8   3      207.33      121.22    126.49 o 
 -15   9   3       24.01     -126.49    126.49 o 
 -14   9   3      434.80      405.81    173.92 o 
 -13   9   3      347.44      357.32     79.72 o 
 -12   9   3      797.03     1074.17    113.62 o 
 -11   9   3        7.12       15.81     52.62 o 
 -10   9   3     2027.30     2031.33    111.05 o 
  -9   9   3     2516.06     2614.70    117.69 o 
  -8   9   3      959.14      993.69    118.58 o 
  -7   9   3      178.79       66.17     32.92 o 
  -6   9   3       56.73      142.49     26.09 o 
  -5   9   3      216.81      137.03     25.30 o 
  -4   9   3      427.23      655.02     35.26 o 
  -3   9   3     1464.10     1682.21     57.67 o 
  -2   9   3     5870.34     5546.25    131.55 o 
  -1   9   3     1368.73     1793.26     60.61 o 
   0   9   3      745.10      938.38     76.42 o 
   1   9   3       33.36      112.07     44.80 o 
   2   9   3     1356.66     1418.94     73.78 o 
   3   9   3       94.15       72.40     57.97 o 
   4   9   3      895.58     1006.48     69.64 o 
   5   9   3     1571.91     1550.64    121.22 o 
   6   9   3      866.31      823.80    105.40 o 
   7   9   3        0.27       27.04     42.73 o 
   8   9   3       60.59        0.00    100.13 o 
   9   9   3     1486.26     1617.96    242.43 o 
 -14  10   3      112.52      205.54    121.22 o 
 -13  10   3       81.15     -105.40    152.84 o 
 -12  10   3        5.43       66.97     76.33 o 
 -11  10   3     1809.97     2096.09    321.48 o 
 -10  10   3      641.05      548.23     65.88 o 
  -9  10   3       61.11       18.56     39.90 o 
  -8  10   3     1387.21     1555.63     82.31 o 
  -7  10   3        5.92       -5.27     26.09 o 
  -6  10   3      133.39      236.84     42.73 o 
  -5  10   3      250.64      338.74     32.92 o 
  -4  10   3     3581.04     3406.10     98.70 o 
  -3  10   3     2675.19     2968.66    144.93 o 
  -2  10   3       75.80       38.13     24.32 o 
  -1  10   3      225.01      236.01     39.53 o 
   0  10   3     1441.20     1644.06     68.20 o 
   1  10   3       73.76       33.38     27.76 o 
   2  10   3      166.36      143.64     39.00 o 
   3  10   3     1309.04     1211.55     74.09 o 
   4  10   3     1435.67     1398.54     79.54 o 
   5  10   3      260.05      382.93     84.32 o 
   6  10   3      138.40       67.34     49.38 o 
   7  10   3      384.68      495.40     94.86 o 
   8  10   3      646.07      611.35    163.38 o 
 -14  11   3       26.20       36.89     94.86 o 
 -13  11   3      343.92      537.56    163.38 o 
 -12  11   3      410.97      276.73    189.73 o 
 -11  11   3       89.29       60.61     63.35 o 
 -10  11   3     1909.42     2156.08    137.28 o 
  -9  11   3     1009.20      907.20    118.58 o 
  -8  11   3        0.88      -15.57     44.80 o 
  -7  11   3      280.50      240.26     81.69 o 
  -6  11   3      341.62      365.70     42.73 o 
  -5  11   3     1711.83     1864.10     78.26 o 
  -4  11   3       24.52       20.27     24.01 o 
  -3  11   3      590.20      588.76     60.61 o 
  -2  11   3      400.58      447.18     42.16 o 
  -1  11   3      514.40      479.69     40.67 o 
   0  11   3        4.65        8.37     30.22 o 
   1  11   3      335.14      343.86     76.42 o 
   2  11   3     1873.19     1596.55     87.70 o 
   3  11   3      176.11      222.65     45.58 o 
   4  11   3        8.49       36.89     57.97 o 
   5  11   3       53.29       36.14     84.32 o 
   6  11   3      258.05      226.98     73.78 o 
   7  11   3       28.25      184.46    110.67 o 
 -13  12   3      226.95      221.35    168.65 o 
 -12  12   3      607.84      760.77    102.03 o 
 -11  12   3     1056.37     1232.61    303.04 o 
 -10  12   3       35.87      133.67     80.97 o 
  -9  12   3      189.27      268.78     70.81 o 
  -8  12   3      481.91      405.30    139.66 o 
  -7  12   3      977.37     1055.49     76.33 o 
  -6  12   3      302.34      249.76     44.72 o 
  -5  12   3      450.55      409.36    100.13 o 
  -4  12   3      707.53      628.56     44.69 o 
  -3  12   3      138.79      120.74     36.61 o 
  -2  12   3      201.27      233.42     36.61 o 
  -1  12   3      295.27      315.30     73.78 o 
   0  12   3     1342.48     1417.65    202.90 o 
   1  12   3     1553.95     1437.20    131.76 o 
   2  12   3      161.75      131.08     47.58 o 
   3  12   3      645.54      635.37    102.77 o 
   4  12   3      302.07      358.05     61.40 o 
   5  12   3       83.17       68.51    105.40 o 
   6  12   3      122.35      147.57    105.40 o 
 -12  13   3      838.41     1043.50    163.38 o 
 -11  13   3       74.02      -36.89     79.05 o 
 -10  13   3      225.64      138.08     83.29 o 
  -9  13   3      545.97      613.43     89.59 o 
  -8  13   3      500.84      601.44     75.78 o 
  -7  13   3       66.70       42.86     55.53 o 
  -6  13   3     1596.74     1566.66    102.43 o 
  -5  13   3      442.26      465.40     68.51 o 
  -4  13   3      266.76      267.88     40.67 o 
  -3  13   3       62.41       36.68     30.15 o 
  -2  13   3      800.81      832.47     59.40 o 
  -1  13   3     1074.24     1037.94    108.04 o 
   0  13   3      112.64       85.47     39.90 o 
   1  13   3      860.71      829.19     86.96 o 
   2  13   3      739.16      691.97     65.85 o 
   3  13   3       33.91      -60.61     60.61 o 
   4  13   3        1.54       73.78     94.86 o 
  -8  14   3      797.04      658.78    121.22 o 
  -7  14   3     1274.84      964.45    126.49 o 
  -6  14   3      564.58      542.83     94.86 o 
  -5  14   3      141.51      164.74     50.21 o 
  -4  14   3       94.40      115.94     42.16 o 
  -3  14   3      464.12      379.46     52.70 o 
  -2  14   3       96.45      126.49     47.43 o 
  -1  14   3      860.82      932.83    115.94 o 
   0  14   3     1357.62     1470.39    163.38 o 
   1  14   3      195.75      163.38     79.05 o 
   3 -16   4      335.05      289.86    121.22 o 
  -2 -15   4      103.27     -126.49    173.92 o 
  -1 -15   4        2.34      110.67    110.67 o 
   0 -15   4      289.94      348.76    100.40 o 
   1 -15   4      893.51      853.78    173.92 o 
   2 -15   4       87.70       53.99     73.78 o 
   3 -15   4      796.37      732.24    176.55 o 
   4 -15   4      842.59      796.78    126.05 o 
   5 -15   4      441.38      416.35    121.22 o 
   6 -15   4      123.39      147.57    105.40 o 
   7 -15   4      168.63      342.56    142.30 o 
   8 -15   4     1529.06     1396.61    216.08 o 
  -4 -14   4      263.70      521.75    163.38 o 
  -3 -14   4       56.48     -163.38    163.38 o 
  -2 -14   4       10.14      -52.70    100.13 o 
  -1 -14   4      338.56      296.32     74.25 o 
   0 -14   4      369.51      394.82     67.04 o 
   1 -14   4       26.60       -7.68     57.97 o 
   2 -14   4      583.45      569.48    139.66 o 
   3 -14   4       23.55      105.40     59.63 o 
   4 -14   4        7.57      110.67     81.99 o 
   5 -14   4       14.97      174.19     70.51 o 
   6 -14   4      402.26      324.12    100.62 o 
   7 -14   4      571.82      484.86    158.11 o 
   8 -14   4       47.46      -36.89    147.57 o 
   9 -14   4      562.15      737.83    200.27 o 
  -6 -13   4      377.39      237.16    195.00 o 
  -5 -13   4       21.98     -110.67    110.67 o 
  -4 -13   4      233.66      363.65    121.22 o 
  -3 -13   4        1.26      -31.19     67.07 o 
  -2 -13   4       82.08      140.34    100.13 o 
  -1 -13   4       21.11       64.82     36.71 o 
   0 -13   4     1907.49     2034.41    118.84 o 
   1 -13   4      425.97      376.48     57.67 o 
   2 -13   4      169.50      126.30     53.94 o 
   3 -13   4        2.55      -31.62     53.17 o 
   4 -13   4      487.55      474.15    115.94 o 
   5 -13   4      644.49      637.70    115.94 o 
   6 -13   4       26.55      -62.25     62.25 o 
   7 -13   4      564.20      629.49    192.36 o 
   8 -13   4      333.61      192.36     81.99 o 
   9 -13   4       21.09      -21.08    100.13 o 
  10 -13   4       45.88       57.97    115.94 o 
  11 -13   4       11.39       79.05    189.73 o 
  -7 -12   4      124.49      121.22    142.30 o 
  -6 -12   4      403.22      305.67    137.03 o 
  -5 -12   4      448.74      453.24    173.92 o 
  -4 -12   4      212.63       63.24    105.40 o 
  -3 -12   4       11.39       19.46     46.75 o 
  -2 -12   4      600.01      545.12     63.02 o 
  -1 -12   4     2333.62     2262.94    123.85 o 
   0 -12   4     1044.27     1095.01     81.89 o 
   1 -12   4       14.96       27.31     39.00 o 
   2 -12   4      161.85       93.11     44.26 o 
   3 -12   4       75.04       81.50     51.77 o 
   4 -12   4        3.87       81.98     63.24 o 
   5 -12   4      688.97      774.22     79.54 o 
   6 -12   4     1706.73     1787.24    116.00 o 
   7 -12   4      519.93      579.72    110.13 o 
   8 -12   4        0.84       31.87     77.99 o 
   9 -12   4        0.32       73.78    110.67 o 
  10 -12   4      206.79      648.24    195.00 o 
  11 -12   4      186.75      231.89    126.49 o 
  12 -12   4       51.64      326.75    152.84 o 
  -8 -11   4       35.65     -184.46    184.46 o 
  -7 -11   4      970.12      785.26    173.92 o 
  -6 -11   4      163.98      105.40    115.94 o 
  -5 -11   4      124.63       84.32     73.78 o 
  -4 -11   4      166.11      151.20     53.94 o 
  -3 -11   4     1332.24     1433.59     91.24 o 
  -2 -11   4      988.24     1144.46    160.74 o 
  -1 -11   4        0.10       -7.15     48.67 o 
   0 -11   4     1023.14     1123.99    123.85 o 
   1 -11   4     1298.44     1353.28     79.72 o 
   2 -11   4        0.49      -29.36     39.00 o 
   3 -11   4      247.33      215.19     79.05 o 
   4 -11   4     1337.87     1400.08     89.88 o 
   5 -11   4     3064.52     3195.04    168.65 o 
   6 -11   4       55.72      120.03     94.86 o 
   7 -11   4      131.60       63.58     63.24 o 
   8 -11   4      394.74      429.70     93.37 o 
   9 -11   4      150.41      232.45     87.04 o 
  10 -11   4        1.39       15.81    105.40 o 
  11 -11   4      664.77      727.29    168.65 o 
  12 -11   4      752.57      985.53    200.27 o 
 -10 -10   4       13.16      342.56    173.92 o 
  -9 -10   4      999.48     1127.83    221.35 o 
  -8 -10   4      794.36      985.53    168.65 o 
  -7 -10   4      344.40      316.21    121.22 o 
  -6 -10   4      102.70      115.94     89.59 o 
  -5 -10   4      350.02      310.94     73.78 o 
  -4 -10   4      790.63      878.39     70.51 o 
  -3 -10   4      167.00      137.03     52.70 o 
  -2 -10   4     1497.26     1573.63     84.32 o 
  -1 -10   4     1234.83     1412.67     76.99 o 
   0 -10   4       45.29       46.60     35.26 o 
   1 -10   4        9.29      -28.64     42.16 o 
   2 -10   4       59.30      100.82     81.69 o 
   3 -10   4     2688.28     2842.11    255.61 o 
   4 -10   4     1219.23     1090.89     73.11 o 
   5 -10   4      267.57      381.69     59.40 o 
   6 -10   4       99.17       96.49     48.02 o 
   7 -10   4      119.72      152.84     52.17 o 
   8 -10   4     1057.57      827.81     82.31 o 
   9 -10   4      365.74      421.83    105.40 o 
  10 -10   4     1637.50     1379.91    150.07 o 
  11 -10   4      509.32      611.35    158.11 o 
  12 -10   4        0.65       84.32    121.22 o 
  13 -10   4       37.13       42.16    189.73 o 
 -10  -9   4     1689.34     1249.04    216.08 o 
  -9  -9   4      870.92      864.32    168.65 o 
  -8  -9   4        0.28      -57.97    100.13 o 
  -7  -9   4      317.41      152.84     89.59 o 
  -6  -9   4      760.06      922.29    110.67 o 
  -5  -9   4       90.20       26.35     79.05 o 
  -4  -9   4      193.11       76.13     44.80 o 
  -3  -9   4     2778.10     3215.15    121.46 o 
  -2  -9   4     1408.27     1245.23     67.04 o 
  -1  -9   4      108.56      135.91     31.12 o 
   0  -9   4       67.49       63.24     30.22 o 
   1  -9   4     1468.56     1438.48     72.54 o 
   2  -9   4     1588.65     1423.82     73.11 o 
   3  -9   4      296.85      386.18     43.85 o 
   4  -9   4     1716.12     1670.74     80.85 o 
   5  -9   4     1335.04     1360.87     86.96 o 
   6  -9   4      269.78      292.97     52.70 o 
   7  -9   4       31.16       21.56     40.49 o 
   8  -9   4     1977.47     2009.44    239.80 o 
   9  -9   4     5332.46     5712.93    233.99 o 
  10  -9   4      241.37      191.60     84.32 o 
  11  -9   4      135.50      163.38    110.67 o 
  12  -9   4       36.22      -26.35    105.40 o 
  13  -9   4       96.33      -21.08    168.65 o 
 -11  -8   4     1678.62     1169.99    258.24 o 
 -10  -8   4       26.69      258.24    131.76 o 
  -9  -8   4       60.26      426.89    137.03 o 
  -8  -8   4     1411.13     2087.01    158.11 o 
  -7  -8   4      449.28      384.73     89.59 o 
  -6  -8   4      369.26      300.40     68.51 o 
  -5  -8   4     2130.68     2513.90    131.76 o 
  -4  -8   4     2067.00     1783.07     72.60 o 
  -3  -8   4      646.92      904.28     47.43 o 
  -2  -8   4      250.89      180.28     33.00 o 
  -1  -8   4     1077.41      954.73     53.47 o 
   0  -8   4     5702.90     5579.97    157.84 o 
   1  -8   4      102.08      133.62     34.26 o 
   2  -8   4     1847.77     1662.36     75.89 o 
   3  -8   4     5099.17     5284.01    255.61 o 
   4  -8   4     2468.28     2181.92     94.55 o 
   5  -8   4      228.02      169.07     46.47 o 
   6  -8   4      769.87      768.50     72.05 o 
   7  -8   4     2176.41     1797.00    200.27 o 
   8  -8   4      402.76      267.45     51.77 o 
   9  -8   4      512.85      515.12     79.72 o 
  10  -8   4     1046.73     1099.60    276.69 o 
  11  -8   4       11.94      295.13    137.03 o 
  12  -8   4       15.75        0.00    100.13 o 
  13  -8   4       88.60      -73.78    121.22 o 
  14  -8   4      785.23     1364.99    274.05 o 
 -12  -7   4      213.32      289.86    205.54 o 
 -11  -7   4       66.13      137.03    152.84 o 
 -10  -7   4      511.05      695.67    163.38 o 
  -9  -7   4      148.78      147.57     79.05 o 
  -8  -7   4      369.87      363.65     84.32 o 
  -7  -7   4     1612.79     2271.47    142.30 o 
  -6  -7   4     3383.88     2571.87    147.57 o 
  -5  -7   4     1609.14     2018.50    110.67 o 
  -4  -7   4       24.30      120.81     25.30 o 
  -3  -7   4      828.48      706.21     42.16 o 
  -2  -7   4      535.08      643.66     42.42 o 
  -1  -7   4      644.15      530.22     65.88 o 
   0  -7   4      181.73      130.09     29.12 o 
   1  -7   4     6486.97     6457.45    166.63 o 
   2  -7   4     3956.21     4281.65    150.62 o 
   3  -7   4        4.19        3.10     36.89 o 
   4  -7   4     2055.85     2181.99    126.49 o 
   5  -7   4     1328.73     1285.71     89.21 o 
   6  -7   4     3298.24     3329.85    148.92 o 
   7  -7   4     2792.45     2407.09    121.07 o 
   8  -7   4     3152.10     2692.33    287.23 o 
   9  -7   4     1855.77     1936.89    129.00 o 
  10  -7   4      100.21      -21.08     73.78 o 
  11  -7   4      129.74      140.19     70.16 o 
  12  -7   4      724.28      996.07    158.11 o 
  13  -7   4     1856.86     1285.93    216.08 o 
  14  -7   4       10.07     -137.03    137.03 o 
 -13  -6   4       43.22      -21.08    142.30 o 
 -12  -6   4        4.40      110.67    137.03 o 
 -11  -6   4      253.14      405.81    147.57 o 
 -10  -6   4      201.29      342.56    115.94 o 
  -9  -6   4       47.25       26.35     63.24 o 
  -8  -6   4     4027.53     3072.54    168.65 o 
  -7  -6   4     3835.84     3162.14    168.65 o 
  -6  -6   4      117.98       68.51     47.43 o 
  -5  -6   4      408.69      137.03     47.43 o 
  -4  -6   4     1300.66     1572.03     56.96 o 
  -3  -6   4       52.46        6.08     47.43 o 
  -2  -6   4      568.81      622.10     36.61 o 
  -1  -6   4     5198.33     4900.11    127.60 o 
   0  -6   4    10262.50    10569.77    298.06 o 
   1  -6   4     2402.67     2776.90    102.43 o 
   2  -6   4     1123.70     1286.13     74.53 o 
   3  -6   4      462.20      682.45     86.96 o 
   4  -6   4     2364.91     2376.95    118.58 o 
   5  -6   4      893.37     1017.57     65.85 o 
   6  -6   4     2094.90     1828.67    129.12 o 
   7  -6   4     6105.50     6155.81    521.75 o 
   8  -6   4     1048.27     1153.87    221.35 o 
   9  -6   4       17.46       55.86     89.59 o 
  10  -6   4       30.09      140.79     65.88 o 
  11  -6   4      713.53      710.07    123.85 o 
  12  -6   4      201.01      326.75    137.03 o 
  13  -6   4       57.12      184.46    137.03 o 
  14  -6   4      454.79      416.35    173.92 o 
 -13  -5   4      374.36      379.46    163.38 o 
 -12  -5   4      415.68      558.64    168.65 o 
 -11  -5   4        0.78       -5.27    110.67 o 
 -10  -5   4        7.16       94.86     84.32 o 
  -9  -5   4     1879.16     1686.47    137.03 o 
  -8  -5   4      952.34      880.13     89.59 o 
  -7  -5   4        6.33      -47.43     52.70 o 
  -6  -5   4     1368.22     1254.31     84.32 o 
  -5  -5   4      957.95     1027.69     79.05 o 
  -4  -5   4     1978.83     2799.68     76.33 o 
  -3  -5   4      571.89      646.62     29.06 o 
  -2  -5   4     6150.94     5847.74    188.17 o 
  -1  -5   4     3996.96     3793.07    130.27 o 
   0  -5   4       13.69        7.44     30.22 o 
   1  -5   4        1.64       33.73     27.76 o 
   2  -5   4      763.92      847.26     55.90 o 
   3  -5   4      451.79      354.74     42.89 o 
   4  -5   4        2.37       45.52     94.86 o 
   5  -5   4     5554.85     5936.58    188.17 o 
   6  -5   4     4807.35     5127.71    237.16 o 
   7  -5   4        5.41       32.75     97.50 o 
   8  -5   4      403.27      303.35     66.77 o 
   9  -5   4      927.34     1052.47    144.93 o 
  10  -5   4        5.60       46.92     68.47 o 
  11  -5   4      108.85       90.80     83.76 o 
  12  -5   4     1655.82     2034.31    242.43 o 
  13  -5   4     1627.73     1744.44    258.24 o 
  14  -5   4      182.56       68.51    142.30 o 
 -14  -4   4      795.47      637.70    195.00 o 
 -13  -4   4       70.03      -10.54    131.76 o 
 -12  -4   4      132.93      263.51    158.11 o 
 -11  -4   4      766.41      653.51    137.03 o 
 -10  -4   4      457.43      509.96     97.50 o 
  -9  -4   4      106.82      199.21     51.67 o 
  -8  -4   4     1560.62     1517.82    100.13 o 
  -7  -4   4      746.06      790.53     79.05 o 
  -6  -4   4      860.66     1285.93     79.05 o 
  -5  -4   4       39.76      -31.62     31.62 o 
  -4  -4   4     8250.15    10582.61    284.59 o 
  -3  -4   4     2653.47     2551.17     83.55 o 
  -2  -4   4      168.56      267.44     44.26 o 
  -1  -4   4      429.08      494.98     60.61 o 
   0  -4   4      175.11       79.67     30.22 o 
   1  -4   4      358.91      498.97     68.51 o 
   2  -4   4     5723.59     5579.41    167.57 o 
   3  -4   4     6093.66     5808.46    178.41 o 
   4  -4   4     7945.59     6679.04    197.51 o 
   5  -4   4     3095.25     3023.30    119.25 o 
   6  -4   4       61.69      -39.00     39.00 o 
   7  -4   4      413.08      357.96    134.39 o 
   8  -4   4     1337.51     1544.72    144.93 o 
   9  -4   4       92.09        9.92     94.86 o 
  10  -4   4      477.88      706.99     92.27 o 
  11  -4   4     2631.92     2683.11    176.28 o 
  12  -4   4      753.77      379.46    137.03 o 
  13  -4   4       22.64      -15.81    121.22 o 
  14  -4   4        1.60      -89.59    147.57 o 
 -14  -3   4      102.63      411.08    158.11 o 
 -13  -3   4        1.12       15.81    121.22 o 
 -12  -3   4      202.19      137.03    110.67 o 
 -11  -3   4       58.88       55.34     85.71 o 
 -10  -3   4      354.33      480.60     79.72 o 
  -9  -3   4     2919.96     2766.15    156.78 o 
  -8  -3   4      644.06      722.15     77.20 o 
  -7  -3   4       63.41      161.54     41.77 o 
  -6  -3   4     2300.62     3062.00    121.22 o 
  -5  -3   4     1179.42     1559.99     89.59 o 
  -4  -3   4        6.48        0.00      5.27 o 
  -3  -3   4      716.30     1568.66     73.78 o 
  -2  -3   4     4488.69     3973.78    134.16 o 
  -1  -3   4     1337.42     1702.35     74.53 o 
   0  -3   4     3322.82     2939.48    100.41 o 
   1  -3   4      213.83       70.13     24.01 o 
   2  -3   4    11596.32    10928.78    288.65 o 
   3  -3   4       77.68      294.51     39.00 o 
   4  -3   4       54.31       34.26     34.26 o 
   5  -3   4      160.77       99.45     41.77 o 
   6  -3   4      443.50      392.10     50.21 o 
   7  -3   4       81.07       84.70     48.67 o 
   8  -3   4       90.98      183.94     71.15 o 
   9  -3   4     5155.69     5116.51    214.26 o 
  10  -3   4     2265.01     1907.29    134.00 o 
  11  -3   4       18.95       64.16    113.31 o 
  12  -3   4       47.69        5.27    100.13 o 
  13  -3   4        0.67       89.59    121.22 o 
  14  -3   4       39.36      216.08    142.30 o 
 -15  -2   4       67.72     -163.38    210.81 o 
 -14  -2   4       42.82       15.81    131.76 o 
 -13  -2   4       53.63      -36.89    163.38 o 
 -12  -2   4      546.25      632.43    137.03 o 
 -11  -2   4     1176.48     1212.73    187.09 o 
 -10  -2   4     1344.92     1213.35    107.63 o 
  -9  -2   4       54.13       26.04     68.51 o 
  -8  -2   4      486.98      555.45     66.77 o 
  -7  -2   4       23.47       -2.64     23.72 o 
  -6  -2   4      681.33      730.69     63.02 o 
  -5  -2   4      508.73     1043.50     68.51 o 
  -4  -2   4     3705.05     3836.72     89.59 o 
  -3  -2   4     6337.66     5791.98    168.65 o 
  -2  -2   4     1703.92      989.80     55.34 o 
  -1  -2   4     4200.92     4438.35    137.88 o 
   0  -2   4     3652.49     4129.42    126.70 o 
   1  -2   4     4507.09     4646.51    137.88 o 
   2  -2   4     2676.61     2792.26     98.70 o 
   3  -2   4     9130.02     8902.75    245.96 o 
   4  -2   4    10193.32    10670.10    296.39 o 
   5  -2   4      405.23      478.13     59.63 o 
   6  -2   4       43.84      142.30     40.49 o 
   7  -2   4      320.10      238.28     52.70 o 
   8  -2   4     5648.15     5932.90    287.23 o 
   9  -2   4      177.26      257.55    152.84 o 
  10  -2   4        1.02       -5.41     69.64 o 
  11  -2   4      305.81      290.34     80.97 o 
  12  -2   4       25.58      -94.86     94.86 o 
  13  -2   4        9.43     -115.94    115.94 o 
  14  -2   4      483.20      247.70    152.84 o 
 -15  -1   4        8.25      115.94    142.30 o 
 -14  -1   4       10.64      216.08    142.30 o 
 -13  -1   4     1663.72     1717.80    124.02 o 
 -12  -1   4     1955.53     2066.53    109.82 o 
 -11  -1   4      789.52      803.39     71.15 o 
 -10  -1   4       32.54       97.26     36.89 o 
  -9  -1   4      154.21      132.24     24.59 o 
  -8  -1   4      108.85       61.49     26.35 o 
  -7  -1   4     5128.27     5238.39    177.83 o 
  -6  -1   4     3444.41     2834.89    116.99 o 
  -5  -1   4     6749.13     7175.76    138.21 o 
  -4  -1   4       96.27      -15.81     15.81 o 
  -3  -1   4     1768.43     1602.05     48.02 o 
  -2  -1   4      591.71      352.63     36.89 o 
  -1  -1   4     3033.03     2433.56     80.06 o 
   0  -1   4      695.26      527.20     63.24 o 
   1  -1   4     1849.17     1685.87     84.32 o 
   2  -1   4     5356.81     4966.50    148.51 o 
   3  -1   4     5481.99     6181.76    182.49 o 
   4  -1   4      914.57     1004.49     65.14 o 
   5  -1   4      279.52      439.40    102.77 o 
   6  -1   4      694.22      849.24     59.28 o 
   7  -1   4      165.47      200.03     46.47 o 
   8  -1   4      398.21      312.40     55.53 o 
   9  -1   4     2257.91     2300.66    134.39 o 
  10  -1   4     1042.20     1085.07    158.11 o 
  11  -1   4       42.53       95.89     66.77 o 
  12  -1   4      137.20        0.00    100.13 o 
  13  -1   4     1055.32     1017.15    184.46 o 
  14  -1   4      529.05      632.43    200.27 o 
 -15   0   4      354.84      279.32    158.11 o 
 -14   0   4     1227.90     1164.72    189.73 o 
 -13   0   4     1072.47      947.91    137.03 o 
 -12   0   4       61.63       36.89     79.05 o 
 -11   0   4       58.42      103.43     40.67 o 
 -10   0   4       40.78       59.59     38.53 o 
  -9   0   4      991.91     1017.14    113.31 o 
  -8   0   4      395.10      215.55     44.80 o 
  -7   0   4    10859.38    11498.44    252.49 o 
  -6   0   4     6229.22     6503.78    137.03 o 
  -5   0   4     1071.90      918.05     39.90 o 
  -4   0   4     2813.66     2319.25     97.50 o 
  -3   0   4      476.66      374.19     21.08 o 
  -2   0   4      194.34      180.01     28.99 o 
  -1   0   4     1403.99      893.91     42.16 o 
   0   0   4     4111.01     3632.95    137.03 o 
   1   0   4     4337.81     3804.67    117.34 o 
   2   0   4      285.91      291.72     35.26 o 
   3   0   4       27.01      -18.24     31.62 o 
   4   0   4       62.14       12.59     31.12 o 
   5   0   4      388.15      292.73     55.34 o 
   6   0   4       37.45       55.21     39.00 o 
   7   0   4     1677.84     1955.45    102.43 o 
   8   0   4     3791.00     3933.91    176.28 o 
   9   0   4      907.28      977.99     98.70 o 
  10   0   4       23.24       69.80     83.79 o 
  11   0   4      336.10      463.33    173.92 o 
  12   0   4      393.09      527.02    168.65 o 
  13   0   4      392.62      200.27    131.76 o 
  14   0   4       75.55       63.24    152.84 o 
 -15   1   4      778.52      906.48    200.27 o 
 -14   1   4        3.22       36.23     92.23 o 
 -13   1   4     1480.29     1565.02    195.00 o 
 -12   1   4      351.29      284.21     57.44 o 
 -11   1   4       18.32        5.66     52.70 o 
 -10   1   4       15.55       21.08     28.28 o 
  -9   1   4     3952.70     4052.87    130.32 o 
  -8   1   4     3760.61     3979.73    119.70 o 
  -7   1   4      819.03      787.03     94.86 o 
  -6   1   4     3695.85     4082.28     89.44 o 
  -5   1   4      150.41      345.38     26.09 o 
  -4   1   4      816.27      731.60     28.28 o 
  -3   1   4     4771.76     4669.42     94.86 o 
  -2   1   4     8913.55     9432.89    155.73 o 
  -1   1   4     2806.87     2671.23    113.31 o 
   0   1   4     1547.20     2041.00     65.14 o 
   1   1   4      245.42      206.08     18.63 o 
   2   1   4     1081.40      931.18     57.97 o 
   3   1   4        1.48        5.27     26.09 o 
   4   1   4      110.37       50.84     31.62 o 
   5   1   4     1216.24     1169.41     70.51 o 
   6   1   4     4867.39     4605.95    158.35 o 
   7   1   4     1005.78      850.83    189.73 o 
   8   1   4        0.24       60.61     52.17 o 
   9   1   4      136.03      196.58    100.13 o 
  10   1   4       24.58      -13.76     66.77 o 
  11   1   4       68.03      105.40    105.40 o 
  12   1   4      407.80      511.21    173.92 o 
  13   1   4      378.10      537.56    168.65 o 
 -16   2   4       19.86      152.84    221.35 o 
 -15   2   4      163.13       68.51    179.19 o 
 -14   2   4     1926.18     1823.88    516.48 o 
 -13   2   4       76.98      178.40     81.69 o 
 -12   2   4       29.63       13.70     43.60 o 
 -11   2   4     1288.51     1365.57    144.93 o 
 -10   2   4     2817.73     3003.57    126.49 o 
  -9   2   4      873.33      738.12     50.59 o 
  -8   2   4       64.51       32.68     31.62 o 
  -7   2   4     2687.62     3183.58    121.22 o 
  -6   2   4      174.85      149.21     25.30 o 
  -5   2   4     2203.39     2156.84     68.51 o 
  -4   2   4     3124.54     4132.53    100.40 o 
  -3   2   4     6338.93     5299.81    142.30 o 
  -2   2   4     5822.27     5244.43    102.71 o 
  -1   2   4     1532.01     1469.72     63.24 o 
   0   2   4      921.32      836.87     29.12 o 
   1   2   4     2474.62     2918.46     87.52 o 
   2   2   4     3287.41     3788.31    258.24 o 
   3   2   4       26.78       25.13     24.01 o 
   4   2   4     5269.90     5573.12    173.26 o 
   5   2   4     5016.85     4736.23    374.19 o 
   6   2   4      107.35      145.42     68.51 o 
   7   2   4      798.43      862.67    102.77 o 
   8   2   4      746.28      766.73     77.20 o 
   9   2   4      240.50      277.92     83.29 o 
  10   2   4      279.66      276.01     78.51 o 
  11   2   4     3265.62     2650.92    274.05 o 
  12   2   4     1860.77     2134.44    268.78 o 
  13   2   4       53.94       73.78    152.84 o 
 -16   3   4     2127.67     2250.39    284.59 o 
 -15   3   4     1133.22     1812.96    268.78 o 
 -14   3   4      125.74      353.54     91.24 o 
 -13   3   4        3.08       -7.27     49.47 o 
 -12   3   4       43.33      109.62     43.85 o 
 -11   3   4     1071.99     1008.67    139.66 o 
 -10   3   4       65.77       59.64     73.78 o 
  -9   3   4     1914.27     2126.28    126.49 o 
  -8   3   4     1059.39      929.77     51.67 o 
  -7   3   4     1736.35     1680.39     61.40 o 
  -6   3   4        5.68       59.29     23.72 o 
  -5   3   4     3413.16     3378.21     76.33 o 
  -4   3   4     5954.22     4358.48     92.94 o 
  -3   3   4     5367.44     5216.15    106.12 o 
  -2   3   4     1869.65     1301.75     31.62 o 
  -1   3   4     4305.14     3853.68    126.54 o 
   0   3   4      157.07      230.01     14.91 o 
   1   3   4        0.33       20.50     18.45 o 
   2   3   4     4041.20     4974.64    192.36 o 
   3   3   4    10872.48    10706.46    321.48 o 
   4   3   4     1226.15     1237.13     74.53 o 
   5   3   4      110.41      145.44     40.99 o 
   6   3   4      382.34      237.61     53.17 o 
   7   3   4      977.27     1277.42     94.54 o 
   8   3   4      232.07      228.28     66.22 o 
   9   3   4     1918.34     1836.55    137.28 o 
  10   3   4     3046.55     3276.54    342.56 o 
  11   3   4      836.78      764.18    163.38 o 
  12   3   4        2.52     -126.49    126.49 o 
  13   3   4       52.21      184.46    163.38 o 
 -16   4   4      512.43      479.59    173.92 o 
 -15   4   4       16.54       -0.11     84.60 o 
 -14   4   4        0.71      -18.74     92.23 o 
 -13   4   4      386.34      469.36    100.13 o 
 -12   4   4       61.63       81.59     47.77 o 
 -11   4   4     1168.57     1464.89     87.36 o 
 -10   4   4     4905.22     4748.25    164.61 o 
  -9   4   4      670.26      569.05     49.38 o 
  -8   4   4      399.87      426.49     63.24 o 
  -7   4   4      863.92      831.77    158.11 o 
  -6   4   4     2427.69     2240.79     81.69 o 
  -5   4   4     3235.26     3119.54     76.33 o 
  -4   4   4     7900.14     8120.27    245.07 o 
  -3   4   4     6807.52     4850.64     96.47 o 
  -2   4   4     3203.60     3905.24    137.03 o 
  -1   4   4      241.03      199.30     18.45 o 
   0   4   4      128.75      268.78     18.63 o 
   1   4   4     6747.41     7328.26    167.09 o 
   2   4   4     2012.30     1876.85     64.33 o 
   3   4   4       40.66      116.86     25.30 o 
   4   4   4     5494.49     5246.24    310.94 o 
   5   4   4     1393.37     1276.48     79.54 o 
   6   4   4      760.71      826.51     74.25 o 
   7   4   4       13.98       36.35     52.70 o 
   8   4   4      972.98     1171.34    111.61 o 
   9   4   4     1123.56     1036.00    111.80 o 
  10   4   4       26.50      -30.87     75.89 o 
  11   4   4      126.19      168.65    126.49 o 
  12   4   4        3.94      147.57    142.30 o 
 -16   5   4       10.88      -47.43    147.57 o 
 -15   5   4       94.80      -30.66    137.03 o 
 -14   5   4       45.54       90.62     75.78 o 
 -13   5   4       92.23      101.31    108.04 o 
 -12   5   4     2176.87     2364.78    127.90 o 
 -11   5   4     1522.29     1548.99     93.37 o 
 -10   5   4      285.92      253.69     42.89 o 
  -9   5   4      223.76      268.32     86.96 o 
  -8   5   4     1084.33      916.52     54.42 o 
  -7   5   4     1812.32     2214.40     76.42 o 
  -6   5   4       96.71       32.06     21.44 o 
  -5   5   4     7539.52     7052.10    279.32 o 
  -4   5   4     9414.88     9652.45    186.33 o 
  -3   5   4       12.69       22.43     26.35 o 
  -2   5   4      115.77       65.08     26.35 o 
  -1   5   4      182.48      450.65     19.26 o 
   0   5   4     3497.91     3418.56     78.51 o 
   1   5   4       99.79      108.92     17.54 o 
   2   5   4     3443.90     3704.72    173.92 o 
   3   5   4     7122.79     6813.10    177.14 o 
   4   5   4      798.91      707.83     46.75 o 
   5   5   4       50.45      105.40     37.71 o 
   6   5   4       97.81      138.03     35.91 o 
   7   5   4     1166.53     1115.94     89.59 o 
   8   5   4      154.34      107.16     42.42 o 
   9   5   4      312.92      365.72    100.13 o 
  10   5   4      464.62      463.78     89.59 o 
  11   5   4      193.62      316.21     79.05 o 
  12   5   4       28.57      284.59    147.57 o 
 -15   6   4       12.88       68.51    137.03 o 
 -14   6   4     1166.39     1195.49    132.26 o 
 -13   6   4     2290.40     2297.66    210.81 o 
 -12   6   4      706.53      659.35     74.25 o 
 -11   6   4       56.95       18.69     40.49 o 
 -10   6   4       14.13      -42.89     42.89 o 
  -9   6   4        2.25      -31.51     31.51 o 
  -8   6   4      172.40      160.20     32.92 o 
  -7   6   4     1021.15      950.07     55.34 o 
  -6   6   4     4437.57     4776.11    108.04 o 
  -5   6   4     2227.38     1877.61     97.50 o 
  -4   6   4     1063.21     1726.52     73.78 o 
  -3   6   4     1664.38     2338.08     56.54 o 
  -2   6   4     2426.71     2669.11     62.25 o 
  -1   6   4      862.27     1073.62     79.05 o 
   0   6   4      245.95      450.47     31.62 o 
   1   6   4     4615.37     4382.05    114.56 o 
   2   6   4      456.92      368.92     31.62 o 
   3   6   4       26.58       20.03     27.76 o 
   4   6   4      841.60      779.99     63.24 o 
   5   6   4      929.24      796.91     57.44 o 
   6   6   4     2856.70     3316.39    130.82 o 
   7   6   4      336.90      325.65     50.80 o 
   8   6   4     1692.64     1676.06    226.62 o 
   9   6   4      605.36      548.10     78.01 o 
  10   6   4      462.38      495.40     79.05 o 
  11   6   4       28.24     -100.13    121.22 o 
 -15   7   4      720.42      669.32    168.65 o 
 -14   7   4     1222.48     1054.05    168.65 o 
 -13   7   4        4.01       -2.89     57.67 o 
 -12   7   4      909.38     1035.76    192.36 o 
 -11   7   4      188.31      196.32     51.77 o 
 -10   7   4      530.73      403.09    110.67 o 
  -9   7   4      259.12      192.67     39.53 o 
  -8   7   4     1827.36     2272.68     94.97 o 
  -7   7   4     2641.96     2241.95    142.30 o 
  -6   7   4      391.06      557.02     37.27 o 
  -5   7   4      230.29      304.46     36.89 o 
  -4   7   4      249.12      217.24     18.63 o 
  -3   7   4      899.91     1340.01     41.77 o 
  -2   7   4     1299.63     1863.49     53.47 o 
  -1   7   4     2302.26     2162.04     56.54 o 
   0   7   4     2822.85     2905.65     73.11 o 
   1   7   4      195.24      409.94     31.87 o 
   2   7   4      569.41      654.65     94.86 o 
   3   7   4      120.13      104.93     26.31 o 
   4   7   4     2469.90     2827.58     87.04 o 
   5   7   4      273.29      258.69     47.43 o 
   6   7   4     1749.17     1861.82    184.46 o 
   7   7   4     3865.95     4250.98    170.56 o 
   8   7   4      103.07      148.68     63.73 o 
   9   7   4      105.91      131.76     79.05 o 
  10   7   4       77.59      -10.54     63.24 o 
 -15   8   4       45.76      -94.86    195.00 o 
 -14   8   4     1054.28     1243.77    221.35 o 
 -13   8   4     1153.46     1332.27    247.70 o 
 -12   8   4      179.05      250.58    108.04 o 
 -11   8   4        6.87      -11.81     49.47 o 
 -10   8   4     1752.59     1933.10     93.67 o 
  -9   8   4     2156.32     1993.60     98.28 o 
  -8   8   4     1133.49     1263.47     69.64 o 
  -7   8   4      454.72      614.26     40.99 o 
  -6   8   4     1743.41     1744.44     65.14 o 
  -5   8   4      500.83      777.02     42.16 o 
  -4   8   4       78.01       80.37     16.46 o 
  -3   8   4     1672.21     1667.13     50.59 o 
  -2   8   4     7628.52     8175.11    174.08 o 
  -1   8   4     1722.79     1280.50     92.23 o 
   0   8   4      588.98      512.74     31.12 o 
   1   8   4        4.43      -11.86     28.99 o 
   2   8   4     1283.85     1259.98     68.51 o 
   3   8   4      460.26      581.42     60.61 o 
   4   8   4     1370.69     1313.52     72.05 o 
   5   8   4     2219.71     2661.99    112.52 o 
   6   8   4     1273.72     1323.27     83.29 o 
   7   8   4       75.58       79.05     44.72 o 
   8   8   4        9.59      -63.24     63.24 o 
   9   8   4      217.20      258.24    163.38 o 
  10   8   4       38.82       89.59    126.49 o 
 -15   9   4     1566.18     1897.28    221.35 o 
 -14   9   4      223.36      295.13    115.94 o 
 -13   9   4       15.26       62.21     71.02 o 
 -12   9   4      107.89       85.28     60.73 o 
 -11   9   4      781.41      764.30     78.51 o 
 -10   9   4     1181.17     1266.25     87.36 o 
  -9   9   4      252.69      191.08     44.80 o 
  -8   9   4      965.70     1128.30     61.40 o 
  -7   9   4        1.30       -6.08     22.35 o 
  -6   9   4       22.20       34.46     24.01 o 
  -5   9   4        6.28       57.23     52.70 o 
  -4   9   4     3024.49     3398.22    106.15 o 
  -3   9   4     3484.60     3259.08    181.82 o 
  -2   9   4      663.89      632.02     32.48 o 
  -1   9   4      446.00      392.79     28.71 o 
   0   9   4     1220.15     1080.43     52.70 o 
   1   9   4        9.61       43.15     23.99 o 
   2   9   4       21.31       54.25     84.32 o 
   3   9   4      948.27      981.08     59.40 o 
   4   9   4     1080.02     1071.39     71.02 o 
   5   9   4       47.30       57.97     39.00 o 
   6   9   4       65.82       70.13     48.02 o 
   7   9   4       90.73       86.08     55.53 o 
   8   9   4      419.42      627.16    105.40 o 
   9   9   4       22.35       89.59    173.92 o 
 -13  10   4        1.23      -12.78     77.95 o 
 -12  10   4       28.94        7.99     56.96 o 
 -11  10   4      107.25      143.32     74.71 o 
 -10  10   4     1934.35     1634.98    106.35 o 
  -9  10   4     1822.00     1792.23    137.03 o 
  -8  10   4       22.19      -64.17     84.32 o 
  -7  10   4        0.79       17.79     29.12 o 
  -6  10   4      290.64      257.84     31.51 o 
  -5  10   4     1816.57     1704.89    102.77 o 
  -4  10   4      234.79      215.98     50.07 o 
  -3  10   4     2719.65     2969.13    111.61 o 
  -2  10   4     1253.26     1257.80    118.58 o 
  -1  10   4        4.27       -7.03     68.51 o 
   0  10   4       97.17       39.68     24.32 o 
   1  10   4      433.96      322.31     38.86 o 
   2  10   4     2278.98     2475.96    101.30 o 
   3  10   4      690.89      741.55     54.91 o 
   4  10   4      133.16      129.24     41.77 o 
   5  10   4      398.50      534.42     62.05 o 
   6  10   4      342.82      398.57     65.88 o 
   7  10   4       35.95      115.94     79.05 o 
   8  10   4       64.83      -15.81    121.22 o 
 -14  11   4       55.65      137.03    152.84 o 
 -13  11   4      145.44      111.94     92.94 o 
 -12  11   4      623.37      547.90    108.76 o 
 -11  11   4     3636.71     3799.46    219.84 o 
 -10  11   4      961.23     1315.31    105.77 o 
  -9  11   4      377.78      395.95     62.05 o 
  -8  11   4      224.23      249.06     51.77 o 
  -7  11   4      373.99      428.71     42.73 o 
  -6  11   4      398.25      421.71     40.49 o 
  -5  11   4      359.46      314.09     36.89 o 
  -4  11   4     5350.72     5461.27    216.08 o 
  -3  11   4      748.17      796.80     73.78 o 
  -2  11   4        0.24      -11.20     27.12 o 
  -1  11   4       82.82       52.70     28.28 o 
   0  11   4      700.88      717.43     48.67 o 
   1  11   4      775.05      897.65     68.51 o 
   2  11   4        1.00      100.64     42.16 o 
   3  11   4     1105.36     1038.98     74.09 o 
   4  11   4      252.91      229.52     53.17 o 
   5  11   4      181.42      121.22     52.17 o 
   6  11   4      176.57       84.32     68.51 o 
   7  11   4      439.69      426.89    137.03 o 
 -13  12   4      833.01      711.48    179.19 o 
 -12  12   4     1469.18     1612.69    195.00 o 
 -11  12   4       24.64       52.03     64.38 o 
 -10  12   4       83.79       71.15    105.40 o 
  -9  12   4       76.83      181.92     63.24 o 
  -8  12   4      133.78      122.53     36.71 o 
  -7  12   4       57.90      100.57     44.26 o 
  -6  12   4     1428.25     1493.42     79.54 o 
  -5  12   4     1539.92     1509.55     97.50 o 
  -4  12   4       63.13      116.90     50.07 o 
  -3  12   4      316.98      316.11     36.89 o 
  -2  12   4      457.53      425.11     60.61 o 
  -1  12   4     1034.91     1171.77    173.92 o 
   0  12   4       15.73      131.27     79.05 o 
   1  12   4      348.46      415.61     51.35 o 
   2  12   4     2157.39     2284.35    163.38 o 
   3  12   4      187.62      109.24     57.44 o 
   4  12   4       30.52       81.69     54.42 o 
   5  12   4       24.94      101.12     58.24 o 
 -11  13   4       90.83      300.40    126.49 o 
 -10  13   4        0.78       -5.27     89.59 o 
  -9  13   4        5.78        9.95     55.34 o 
  -8  13   4      214.06      271.30     79.05 o 
  -7  13   4     1420.89     1463.73    160.74 o 
  -6  13   4     1033.65     1030.89    108.04 o 
  -5  13   4      221.87      190.61     37.27 o 
  -4  13   4       23.03       -3.07     34.11 o 
  -3  13   4      327.21      382.31     68.51 o 
  -2  13   4      148.68      224.63     37.20 o 
  -1  13   4       42.58       56.30     33.43 o 
   0  13   4     1919.05     2139.11    310.94 o 
   1  13   4     1175.32     1233.43     89.59 o 
   2  13   4       23.62      -38.75    166.01 o 
   3  13   4        1.83       88.28     64.33 o 
  -5  14   4      415.75      511.21     73.78 o 
  -4  14   4       70.29      147.57     57.97 o 
  -3  14   4        4.46      -28.71     46.64 o 
  -2  14   4      955.76      960.35     92.53 o 
  -1  14   4     3325.94     3130.51    326.75 o 
   0  14   4       83.29      115.94    105.40 o 
   1  14   4      306.20      242.43    105.40 o 
   2  14   4      251.92       15.81     89.59 o 
  -2 -15   5        3.81     -121.22    131.76 o 
  -1 -15   5        0.97     -110.67    110.67 o 
   0 -15   5       39.86       21.08    152.84 o 
   1 -15   5      194.87      332.02    131.76 o 
   2 -15   5     1293.85     1126.16    189.73 o 
   3 -15   5      810.44      558.64    152.84 o 
   4 -15   5       35.55      121.22    121.22 o 
   5 -15   5       39.53       -5.27    142.30 o 
   6 -15   5        3.12      295.13    168.65 o 
   7 -15   5      140.63       84.32    137.03 o 
  -4 -14   5      446.37      548.10    205.54 o 
  -3 -14   5       47.56       89.59    105.40 o 
  -2 -14   5        0.53      -21.08    105.40 o 
  -1 -14   5        6.43     -155.95    205.54 o 
   0 -14   5      870.72      643.42    150.20 o 
   1 -14   5     1287.13     1263.58    116.48 o 
   2 -14   5       77.19       99.71     68.87 o 
   3 -14   5       27.08      105.08     59.28 o 
   4 -14   5       41.75      317.63    260.88 o 
   5 -14   5       21.62      -29.30     92.94 o 
   6 -14   5      183.23       94.86    110.67 o 
   7 -14   5      303.69      226.62    115.94 o 
   8 -14   5     1130.25     1159.45    210.81 o 
   9 -14   5      141.89       26.35    184.46 o 
  -6 -13   5      100.28      137.03    142.30 o 
  -5 -13   5      554.86      642.97    163.38 o 
  -4 -13   5      238.27     -121.22    168.65 o 
  -3 -13   5        0.21     -105.40    105.40 o 
  -2 -13   5      272.87      252.97     63.24 o 
  -1 -13   5     2134.27     2242.48    126.71 o 
   0 -13   5      867.97      985.53     94.55 o 
   1 -13   5       48.91       79.05     63.24 o 
   2 -13   5      174.95      187.86     56.96 o 
   3 -13   5      195.52      209.60     64.50 o 
   4 -13   5        0.33      -71.15     71.15 o 
   5 -13   5      904.42      823.90     94.86 o 
   6 -13   5     3150.74     3489.26    224.33 o 
   7 -13   5     1735.67     1370.26    210.81 o 
   8 -13   5       16.78       89.59    105.40 o 
   9 -13   5       11.99      158.11    163.38 o 
  10 -13   5      103.48     -115.94    121.22 o 
  -7 -12   5      533.72      743.10    216.08 o 
  -6 -12   5      168.49      163.38    131.76 o 
  -5 -12   5       18.84      -57.97    105.40 o 
  -4 -12   5        0.12      -95.92    147.57 o 
  -3 -12   5      376.55      408.96     57.97 o 
  -2 -12   5      968.26      810.92    144.93 o 
  -1 -12   5        2.66       -3.67     92.23 o 
   0 -12   5      146.21      148.31     94.86 o 
   1 -12   5      668.14      801.21     74.71 o 
   2 -12   5      285.41      263.51     54.42 o 
   3 -12   5       92.47       78.24     73.78 o 
   4 -12   5      356.48      382.33     67.04 o 
   5 -12   5     2365.33     2415.62    200.27 o 
   6 -12   5      210.56      348.20     77.99 o 
   7 -12   5       31.21      149.81     84.70 o 
   8 -12   5      130.02      175.83     80.97 o 
   9 -12   5       10.80      -63.24     94.86 o 
  10 -12   5        0.07      -68.51    121.22 o 
  -8 -11   5     2135.94     2102.82    268.78 o 
  -7 -11   5       81.81     -121.22    121.22 o 
  -6 -11   5       56.11      -10.54    100.13 o 
  -5 -11   5      313.22      353.11     89.59 o 
  -4 -11   5      814.80      749.28    110.67 o 
  -3 -11   5      303.20      326.71     55.90 o 
  -2 -11   5     1148.14     1041.78     74.99 o 
  -1 -11   5     2007.21     2024.24    102.29 o 
   0 -11   5      646.26      602.89     63.24 o 
   1 -11   5       28.65       87.84     44.26 o 
   2 -11   5      338.66      371.58     50.21 o 
   3 -11   5      734.15      759.18    131.76 o 
   4 -11   5      820.20      676.23     72.03 o 
   5 -11   5      278.03      240.40     53.17 o 
   6 -11   5      299.01      370.62    102.77 o 
   7 -11   5      513.45      592.38     77.20 o 
   8 -11   5      154.75       96.88    155.47 o 
   9 -11   5      141.63      226.62    110.67 o 
  10 -11   5      636.79      732.56    195.00 o 
  11 -11   5      830.46     1175.26    237.16 o 
  12 -11   5        0.24     -131.76    137.03 o 
 -10 -10   5     4589.94     5512.65    447.97 o 
  -9 -10   5     1319.19     1401.88    210.81 o 
  -8 -10   5      131.55      310.94    142.30 o 
  -7 -10   5      138.89      627.16    173.92 o 
  -6 -10   5      288.61      195.00     79.05 o 
  -5 -10   5      228.01      247.70     73.78 o 
  -4 -10   5       52.04       23.84     57.97 o 
  -3 -10   5     2618.83     2426.91     91.63 o 
  -2 -10   5     4743.06     5231.37    179.19 o 
  -1 -10   5      137.00      251.12     60.61 o 
   0 -10   5      686.69      658.63     56.54 o 
   1 -10   5      955.41     1009.54     70.16 o 
   2 -10   5      690.92      604.79     92.23 o 
   3 -10   5       75.82       70.77     37.95 o 
   4 -10   5     1806.61     1825.18     98.77 o 
   5 -10   5     1482.91     1467.85     89.64 o 
   6 -10   5       24.04      150.20     48.45 o 
   7 -10   5      844.39      788.12     82.31 o 
   8 -10   5      854.83      693.83     78.51 o 
   9 -10   5     1613.08     1441.90    132.26 o 
  10 -10   5      110.35      279.32    158.11 o 
  11 -10   5       97.65      347.83    184.46 o 
  12 -10   5       93.40      205.54    147.57 o 
  13 -10   5       79.07       84.32    142.30 o 
 -10  -9   5      359.54      184.46    195.00 o 
  -9  -9   5      356.26      337.29    173.92 o 
  -8  -9   5      123.00      421.62    163.38 o 
  -7  -9   5       10.68       36.89     68.51 o 
  -6  -9   5      118.27      216.08     73.78 o 
  -5  -9   5     1116.44      943.37     94.86 o 
  -4  -9   5     2892.84     3159.10    144.93 o 
  -3  -9   5      805.95      718.74     47.58 o 
  -2  -9   5       23.89       50.59     36.89 o 
  -1  -9   5      322.55      302.34     39.00 o 
   0  -9   5      431.94      507.11     48.02 o 
   1  -9   5      175.60      152.97     37.95 o 
   2  -9   5     1996.53     1876.08     88.51 o 
   3  -9   5     7115.00     7232.34    260.88 o 
   4  -9   5     3867.90     3846.42    390.00 o 
   5  -9   5       22.33       14.42     35.26 o 
   6  -9   5       18.64      -11.54     39.00 o 
   7  -9   5     1434.29     1311.20     95.54 o 
   8  -9   5      512.16      560.05    123.85 o 
   9  -9   5      251.11      121.22     67.79 o 
  10  -9   5     1398.13     1222.69    173.92 o 
  11  -9   5      676.22     1422.96    216.08 o 
  12  -9   5        0.13      -79.05    115.94 o 
  13  -9   5       72.84       52.70    142.30 o 
 -11  -8   5       93.94      -42.16    147.57 o 
 -10  -8   5      561.44      374.19    195.00 o 
  -9  -8   5      274.21       79.05    163.38 o 
  -8  -8   5        0.23      -10.54     68.51 o 
  -7  -8   5       99.86      -57.97     57.97 o 
  -6  -8   5     1923.14     2060.66    142.30 o 
  -5  -8   5     2531.00     2276.74    137.03 o 
  -4  -8   5      241.14      313.06     34.10 o 
  -3  -8   5     1197.81     1391.16     64.38 o 
  -2  -8   5        8.36       59.85     23.04 o 
  -1  -8   5      304.03      327.63     43.85 o 
   0  -8   5       16.90       14.30     26.35 o 
   1  -8   5     4053.70     4481.42    141.70 o 
   2  -8   5     5245.10     5334.39    337.29 o 
   3  -8   5     1475.47     1445.89    113.31 o 
   4  -8   5      149.50      121.80     49.38 o 
   5  -8   5      137.32      279.93    152.84 o 
   6  -8   5      910.36     1209.70     98.70 o 
   7  -8   5      472.95      351.15    105.40 o 
   8  -8   5     1734.86     1794.68    139.41 o 
   9  -8   5     2517.01     2640.79    180.02 o 
  10  -8   5      290.76      605.20    166.01 o 
  11  -8   5        0.06      158.11    137.03 o 
  12  -8   5      141.16      115.94    115.94 o 
  13  -8   5      848.26      811.61    216.08 o 
 -12  -7   5      335.89      416.35    173.92 o 
 -11  -7   5      781.51      384.73    189.73 o 
 -10  -7   5       33.11      126.49    163.38 o 
  -9  -7   5      202.98      247.70    100.13 o 
  -8  -7   5      918.73      837.97    105.40 o 
  -7  -7   5     2933.08     3320.24    189.73 o 
  -6  -7   5      913.94      990.80     94.86 o 
  -5  -7   5       22.45       21.08     52.70 o 
  -4  -7   5     1551.25     1588.09     51.67 o 
  -3  -7   5      240.49      195.54     28.71 o 
  -2  -7   5       73.47       76.92     84.32 o 
  -1  -7   5      862.22     1050.70     55.54 o 
   0  -7   5    10246.25    10179.89    294.12 o 
   1  -7   5      531.53      447.86     50.21 o 
   2  -7   5      219.38      229.44     50.07 o 
   3  -7   5     2493.33     2502.68    109.89 o 
   4  -7   5      401.80      440.46     59.63 o 
   5  -7   5        9.89       44.19     44.69 o 
   6  -7   5     1714.95     2046.56    184.46 o 
   7  -7   5     6987.36     7392.20    276.82 o 
   8  -7   5      380.51      609.43    131.76 o 
   9  -7   5        1.04       76.95    102.77 o 
  10  -7   5       21.52      128.38     73.78 o 
  11  -7   5       80.48      -10.54    131.76 o 
  12  -7   5      440.12      242.43    121.22 o 
  13  -7   5      223.52      305.67    147.57 o 
  14  -7   5     1141.30     1391.34    247.70 o 
 -13  -6   5      414.48      337.29    184.46 o 
 -12  -6   5      447.65      527.02    216.08 o 
 -11  -6   5       80.16       73.78    115.94 o 
 -10  -6   5       25.16      126.49    105.40 o 
  -9  -6   5      451.58      353.11     79.05 o 
  -8  -6   5     1601.29     1444.04    131.76 o 
  -7  -6   5      396.65      374.19     68.51 o 
  -6  -6   5     3443.43     4358.48    179.19 o 
  -5  -6   5      470.57      621.89     68.51 o 
  -4  -6   5      139.27      132.61     12.65 o 
  -3  -6   5      641.76      604.00     37.71 o 
  -2  -6   5     3832.48     3423.80    155.47 o 
  -1  -6   5     3679.94     3424.94    195.00 o 
   0  -6   5      125.02       74.74     52.70 o 
   1  -6   5     3261.69     2952.36    113.25 o 
   2  -6   5     2943.81     2667.47    126.49 o 
   3  -6   5      156.23      225.49     48.02 o 
   4  -6   5       53.69       86.17     36.71 o 
   5  -6   5     2923.20     2896.00    195.00 o 
   6  -6   5     6944.32     7729.63    258.82 o 
   7  -6   5      198.11      171.15     84.32 o 
   8  -6   5       56.99       74.76     50.21 o 
   9  -6   5       20.38      231.09     63.02 o 
  10  -6   5        9.98       60.42     74.99 o 
  11  -6   5      233.98      221.35    110.67 o 
  12  -6   5     1089.59      753.64    168.65 o 
  13  -6   5     1584.47     1359.72    221.35 o 
  14  -6   5      355.54      447.97    179.19 o 
 -13  -5   5      176.17      347.83    216.08 o 
 -12  -5   5       11.98       73.78    137.03 o 
 -11  -5   5      309.43      231.89    105.40 o 
 -10  -5   5       81.76      -15.81     68.51 o 
  -9  -5   5       16.49       47.43     73.78 o 
  -8  -5   5     3117.84     3557.40    179.19 o 
  -7  -5   5      960.55     1122.56     94.86 o 
  -6  -5   5       75.13      158.11     63.24 o 
  -5  -5   5       98.87      268.78     89.59 o 
  -4  -5   5      303.45      239.03     21.08 o 
  -3  -5   5     3054.37     3598.75    132.26 o 
  -2  -5   5      657.38      682.99     63.35 o 
  -1  -5   5     3294.46     2985.05    121.22 o 
   0  -5   5     7197.03     7101.60    418.98 o 
   1  -5   5     1010.63     1151.45     69.64 o 
   2  -5   5      241.78      403.06     89.59 o 
   3  -5   5       57.47        8.17     34.26 o 
   4  -5   5     3608.08     3895.95    143.15 o 
   5  -5   5     1474.51     1422.96     87.04 o 
   6  -5   5      203.86      121.87     44.26 o 
   7  -5   5      472.60      508.59     63.35 o 
   8  -5   5      709.79      494.79     70.51 o 
   9  -5   5      107.81      219.07    147.57 o 
  10  -5   5      636.67      617.84    110.67 o 
  11  -5   5     2135.05     2007.96    200.27 o 
  12  -5   5      940.11      774.72    158.11 o 
  13  -5   5       38.18       -5.27    121.22 o 
  14  -5   5       65.03      179.19    158.11 o 
 -14  -4   5       38.59      -36.89    231.89 o 
 -13  -4   5       79.98       42.16    142.30 o 
 -12  -4   5       28.90      158.11    110.67 o 
 -11  -4   5      134.60       63.24    142.30 o 
 -10  -4   5      571.41      606.08     89.59 o 
  -9  -4   5     4511.43     4490.23    226.62 o 
  -8  -4   5     1157.93     1249.04     94.86 o 
  -7  -4   5      266.79      474.32     68.51 o 
  -6  -4   5      202.46      179.19     42.16 o 
  -5  -4   5     1998.62     1849.85     89.59 o 
  -4  -4   5     1381.04     1043.50     68.51 o 
  -3  -4   5       10.38       -4.94     29.12 o 
  -2  -4   5     2636.11     2967.41    109.89 o 
  -1  -4   5     2893.60     2699.87    195.00 o 
   0  -4   5      631.61      597.97     68.51 o 
   1  -4   5     2204.03     2528.79     93.17 o 
   2  -4   5     8093.66     8630.45    236.44 o 
   3  -4   5     2901.25     3287.83    117.34 o 
   4  -4   5      172.02      226.40    105.40 o 
   5  -4   5     1034.95     1210.61     78.51 o 
   6  -4   5     2210.69     2156.77    106.16 o 
   7  -4   5      191.73      146.98    179.19 o 
   8  -4   5       12.34      -14.93     54.42 o 
   9  -4   5     2290.64     1964.23    134.39 o 
  10  -4   5      917.16      510.83    107.63 o 
  11  -4   5      257.19      321.48     84.74 o 
  12  -4   5      438.02      347.83    131.76 o 
  13  -4   5      344.17      353.11    152.84 o 
  14  -4   5       40.33     -158.11    200.27 o 
 -14  -3   5       13.78     -142.30    142.30 o 
 -13  -3   5       18.78      126.49    173.92 o 
 -12  -3   5        0.80      -31.62    100.13 o 
 -11  -3   5     1154.48     1365.71    130.32 o 
 -10  -3   5     3116.55     3071.98    145.15 o 
  -9  -3   5     2237.47     2260.27    137.03 o 
  -8  -3   5     1092.18      953.91     84.32 o 
  -7  -3   5       35.54       21.08     47.43 o 
  -6  -3   5       12.56        5.27     36.89 o 
  -5  -3   5     2326.92     2477.01     68.51 o 
  -4  -3   5     4595.51     4126.59    142.30 o 
  -3  -3   5     1664.68     1383.11    105.40 o 
  -2  -3   5      341.68      280.22     33.54 o 
  -1  -3   5     4220.94     4307.58    132.26 o 
   0  -3   5       18.37       34.10     30.22 o 
   1  -3   5     5607.75     6145.80    184.44 o 
   2  -3   5      763.30     1093.88     67.08 o 
   3  -3   5     4737.51     5211.32    226.62 o 
   4  -3   5     3443.38     4115.49    139.71 o 
   5  -3   5      204.21      160.91     89.59 o 
   6  -3   5       38.83        2.64     44.26 o 
   7  -3   5      692.33      754.64     77.20 o 
   8  -3   5     3316.65     3454.06    163.97 o 
   9  -3   5      499.22      849.14    113.31 o 
  10  -3   5      476.48      455.80    105.40 o 
  11  -3   5      965.95      994.84    130.43 o 
  12  -3   5        6.40       21.08    110.67 o 
  13  -3   5       27.96       63.24    126.49 o 
  14  -3   5      110.19      168.65    142.30 o 
 -15  -2   5       10.82      -68.51    173.92 o 
 -14  -2   5        6.43      121.22    142.30 o 
 -13  -2   5      156.98      453.24    147.57 o 
 -12  -2   5     1017.41     1001.34    137.03 o 
 -11  -2   5      414.70      317.95    147.57 o 
 -10  -2   5      323.35      312.95     55.34 o 
  -9  -2   5     1124.75     1086.83    176.55 o 
  -8  -2   5       24.01       46.97     42.73 o 
  -7  -2   5        4.90       19.62     31.12 o 
  -6  -2   5     3852.61     3868.35    142.30 o 
  -5  -2   5     3202.28     2840.65     79.05 o 
  -4  -2   5     1192.88     1243.77     68.51 o 
  -3  -2   5      414.44      297.89     65.88 o 
  -2  -2   5     1491.02     1353.76     68.51 o 
  -1  -2   5     1340.19      906.75     52.17 o 
   0  -2   5      197.00      240.15     34.26 o 
   1  -2   5     2275.54     2121.61    129.12 o 
   2  -2   5    11872.38    12218.58    329.66 o 
   3  -2   5     1845.71     1421.98     68.87 o 
   4  -2   5     1365.51     1600.30     72.60 o 
   5  -2   5       32.44       81.69     48.45 o 
   6  -2   5      225.85      184.47     76.42 o 
   7  -2   5      389.84      355.94     55.90 o 
   8  -2   5      207.28      170.29     92.23 o 
   9  -2   5     3435.15     3649.16    178.76 o 
  10  -2   5      191.39      325.13     72.05 o 
  11  -2   5        2.58       21.08     94.86 o 
  12  -2   5       53.16     -115.94    115.94 o 
  13  -2   5       78.97      126.49    137.03 o 
  14  -2   5      868.16      938.10    210.81 o 
 -15  -1   5       32.68       68.51    147.57 o 
 -14  -1   5      373.08      237.16    137.03 o 
 -13  -1   5      347.26      447.97    142.30 o 
 -12  -1   5      399.75      339.35    187.09 o 
 -11  -1   5     2590.39     2431.20    151.57 o 
 -10  -1   5      351.38      549.82    152.84 o 
  -9  -1   5       16.30       -5.48     46.47 o 
  -8  -1   5      116.56      128.38     39.53 o 
  -7  -1   5     2661.42     2962.64     88.00 o 
  -6  -1   5     3725.13     3609.50     92.23 o 
  -5  -1   5       37.98       79.05     21.08 o 
  -4  -1   5     3760.75     3873.62    126.49 o 
  -3  -1   5     1502.05     1295.09     97.50 o 
  -2  -1   5     1769.04     2196.84    100.13 o 
  -1  -1   5      136.65       53.58     26.35 o 
   0  -1   5     3195.39     2895.42    223.98 o 
   1  -1   5     6728.87     6139.89    175.15 o 
   2  -1   5       76.75      152.37     50.07 o 
   3  -1   5      178.06      204.58     33.54 o 
   4  -1   5       84.13       80.81     32.92 o 
   5  -1   5      531.06      467.26     56.96 o 
   6  -1   5       14.06       36.61     35.26 o 
   7  -1   5     4737.00     4495.66    175.15 o 
   8  -1   5     3671.03     3885.76    171.42 o 
   9  -1   5       70.73       68.23     67.07 o 
  10  -1   5        0.83       36.25     73.11 o 
  11  -1   5       25.44       89.59    100.13 o 
  12  -1   5       25.29       52.70    100.13 o 
  13  -1   5      272.68       84.32    168.65 o 
  14  -1   5       88.73      189.73    168.65 o 
 -15   0   5      202.96      432.16    163.38 o 
 -14   0   5       98.87       10.54    100.13 o 
 -13   0   5     1713.67     1343.91    216.08 o 
 -12   0   5     1927.11     2081.66    118.58 o 
 -11   0   5      558.96      653.48    139.66 o 
 -10   0   5      385.28      473.43     63.24 o 
  -9   0   5      800.95      918.27     53.47 o 
  -8   0   5     2659.72     2633.05    127.56 o 
  -7   0   5     3933.67     3631.44    101.30 o 
  -6   0   5     5543.65     6585.88    260.88 o 
  -5   0   5     3993.61     3595.45    158.11 o 
  -4   0   5      292.02      374.19     21.08 o 
  -3   0   5      552.63      686.04     42.16 o 
  -2   0   5      694.02      670.09     35.26 o 
  -1   0   5    10503.06    11198.27    299.56 o 
   0   0   5     4390.65     4959.62    141.46 o 
   1   0   5        4.01        2.64     23.72 o 
   2   0   5     4420.83     4729.87    147.17 o 
   3   0   5      490.61      488.08     63.24 o 
   4   0   5      188.98      233.88     35.26 o 
   5   0   5     1645.28     1475.83     77.99 o 
   6   0   5     6280.70     6154.19    247.70 o 
   7   0   5     3572.43     3789.92    229.25 o 
   8   0   5        1.85       54.81     55.53 o 
   9   0   5      287.96      235.11     66.77 o 
  10   0   5      105.54      205.80     73.42 o 
  11   0   5       70.23     -115.94    137.03 o 
  12   0   5      312.33      189.73    131.76 o 
  13   0   5     1109.86     1433.50    258.24 o 
 -15   1   5      114.20     -131.76    131.76 o 
 -14   1   5      855.20     1091.45    181.82 o 
 -13   1   5     1013.64      897.96     81.35 o 
 -12   1   5       23.63      -17.32     39.53 o 
 -11   1   5       36.03       99.12     46.75 o 
 -10   1   5      905.90      986.75     63.03 o 
  -9   1   5     1001.84      990.30    100.13 o 
  -8   1   5      343.65      432.14     41.34 o 
  -7   1   5    10962.74    11181.41    258.24 o 
  -6   1   5     1644.76     1082.09     47.77 o 
  -5   1   5      195.23      207.26     19.26 o 
  -4   1   5      566.53      437.43     26.35 o 
  -3   1   5     4772.04     4090.57     94.86 o 
  -2   1   5     4379.07     4738.69    110.00 o 
  -1   1   5     3082.56     3470.06    102.43 o 
   0   1   5     6941.90     7865.82    337.29 o 
   1   1   5    17150.83    17901.31    487.50 o 
   2   1   5       95.17       70.77     25.30 o 
   3   1   5      734.20      916.08     57.67 o 
   4   1   5     2242.25     2063.88     85.47 o 
   5   1   5     3528.15     3699.98    195.00 o 
   6   1   5      287.03      231.09     53.17 o 
   7   1   5     1006.67      922.42     76.33 o 
   8   1   5      669.56      733.93     85.71 o 
   9   1   5       58.63       62.10     67.07 o 
  10   1   5        1.83      -65.85     65.85 o 
  11   1   5     2236.93     2245.12    258.24 o 
  12   1   5     2723.68     2867.00    337.29 o 
  13   1   5      371.78      479.59    210.81 o 
 -16   2   5      617.89      611.35    258.24 o 
 -15   2   5     1682.33     1860.39    279.32 o 
 -14   2   5        7.53       76.18    168.65 o 
 -13   2   5      373.68      363.37     58.98 o 
 -12   2   5      257.11      162.65     49.47 o 
 -11   2   5      528.99      668.20    102.77 o 
 -10   2   5      109.65       33.54     40.49 o 
  -9   2   5     3141.78     3465.80    120.29 o 
  -8   2   5     4437.15     3868.96    337.29 o 
  -7   2   5     1279.59     1202.74     48.45 o 
  -6   2   5      114.52       78.50     47.43 o 
  -5   2   5     1657.18     1004.70     39.53 o 
  -4   2   5     3383.96     4119.20    113.31 o 
  -3   2   5      477.10      648.24     26.35 o 
  -2   2   5      395.90      661.83     24.01 o 
  -1   2   5    13312.14    14348.57    290.36 o 
   0   2   5     3213.72     2949.94     85.47 o 
   1   2   5      169.57      375.37     26.09 o 
   2   2   5        7.07        0.00     68.51 o 
   3   2   5     3353.02     2962.79    107.88 o 
   4   2   5     1344.81     1023.40     63.35 o 
   5   2   5      707.11      621.07     53.94 o 
   6   2   5     1377.22     1671.42     98.70 o 
   7   2   5      177.89      190.55     65.88 o 
   8   2   5      549.90      517.24     70.89 o 
   9   2   5      159.21      340.37     72.60 o 
  10   2   5     1777.94     1502.33    255.61 o 
  11   2   5      481.13      516.48    168.65 o 
  12   2   5       32.52       52.70    126.49 o 
  13   2   5      158.34      584.99    184.46 o 
 -16   3   5      306.69      569.18    184.46 o 
 -15   3   5       85.09      252.97    137.03 o 
 -14   3   5      229.86      353.82     78.51 o 
 -13   3   5       19.97       51.15     63.02 o 
 -12   3   5       10.65      -36.66     39.90 o 
 -11   3   5      209.31      228.30     47.77 o 
 -10   3   5     2777.67     2500.58    108.22 o 
  -9   3   5     2597.52     2658.15     96.20 o 
  -8   3   5      386.25      345.44     34.26 o 
  -7   3   5      418.15      259.21     29.81 o 
  -6   3   5     3151.38     3603.20     87.52 o 
  -5   3   5        9.31       18.82     25.30 o 
  -4   3   5      527.80      230.14     21.44 o 
  -3   3   5     2076.48     2914.43     63.24 o 
  -2   3   5     4586.52     4359.29    131.76 o 
  -1   3   5     4039.08     4538.10    102.56 o 
   0   3   5       73.38       78.07     12.65 o 
   1   3   5     1611.80     1222.86     41.77 o 
   2   3   5     6000.70     5425.10    245.07 o 
   3   3   5       25.18       55.80     52.70 o 
   4   3   5     3741.85     4375.77    148.15 o 
   5   3   5     1618.77     1372.57     80.06 o 
   6   3   5        7.77       30.00     46.75 o 
   7   3   5        0.14      -27.44    115.94 o 
   8   3   5      768.04      745.41     91.17 o 
   9   3   5     1274.10     1279.21    216.08 o 
  10   3   5        6.62        7.58     78.56 o 
  11   3   5      865.61      874.86    205.54 o 
  12   3   5      190.18      353.11    152.84 o 
 -16   4   5     1036.31      974.99    231.89 o 
 -15   4   5      263.57      284.59     97.34 o 
 -14   4   5      365.66      303.68     97.50 o 
 -13   4   5       26.13       10.19    115.94 o 
 -12   4   5     1151.85     1050.68     83.55 o 
 -11   4   5     1551.67     1678.97     93.37 o 
 -10   4   5       90.21       -7.53     47.43 o 
  -9   4   5      288.62      253.54     40.67 o 
  -8   4   5     1476.20     1913.09     68.87 o 
  -7   4   5      306.14      102.84     22.36 o 
  -6   4   5     1198.91     1966.49     59.63 o 
  -5   4   5     4738.54     5711.63    135.48 o 
  -4   4   5    18347.88    19283.45    337.26 o 
  -3   4   5     1757.83     1865.66     42.16 o 
  -2   4   5     2842.51     4616.72    158.11 o 
  -1   4   5      420.81      639.45     50.21 o 
   0   4   5     2020.85     1840.16     51.77 o 
   1   4   5      166.93      226.44     39.53 o 
   2   4   5     4040.03     3820.14    103.33 o 
   3   4   5     7841.78     7533.60    411.08 o 
   4   4   5     4574.34     5615.36    345.20 o 
   5   4   5       86.79      155.57     60.61 o 
   6   4   5      531.13      566.86    184.46 o 
   7   4   5     1171.35     1422.27    221.35 o 
   8   4   5      141.59       91.63     63.24 o 
   9   4   5      371.52      441.57     97.50 o 
  10   4   5     1942.77     1470.39    195.00 o 
  11   4   5      328.27      500.67    152.84 o 
  12   4   5        0.67      100.13    163.38 o 
 -16   5   5      322.06      363.65    158.11 o 
 -15   5   5      231.34       98.31     86.78 o 
 -14   5   5       77.54      290.34     80.97 o 
 -13   5   5      933.15      911.20    131.76 o 
 -12   5   5      231.30      266.36    100.13 o 
 -11   5   5      345.66      246.49     51.77 o 
 -10   5   5      870.35     1005.25     72.03 o 
  -9   5   5      251.70      183.82     39.00 o 
  -8   5   5      198.64      344.58     34.26 o 
  -7   5   5      109.36      166.63     44.80 o 
  -6   5   5     4448.64     4288.44     98.70 o 
  -5   5   5     2878.01     3354.15     89.88 o 
  -4   5   5      485.25     1020.83     86.96 o 
  -3   5   5      604.14      542.83     52.70 o 
  -2   5   5      900.23      737.83     57.97 o 
  -1   5   5       80.90       -3.76      5.27 o 
   0   5   5       12.82       42.16     15.81 o 
   1   5   5     5550.71     5128.70    213.44 o 
   2   5   5     5221.59     5500.06    142.85 o 
   3   5   5       92.89       46.11     21.44 o 
   4   5   5       28.51        2.64     29.81 o 
   5   5   5      100.58      170.80     34.10 o 
   6   5   5      655.84      592.48     86.96 o 
   7   5   5       69.91       31.62     43.25 o 
   8   5   5     2345.29     2524.43    168.65 o 
   9   5   5     1417.34     1197.92     89.38 o 
  10   5   5       14.07       36.89     68.51 o 
  11   5   5       10.96      -57.97    100.13 o 
 -15   6   5      197.34      447.97    147.57 o 
 -14   6   5      177.83      145.71     67.07 o 
 -13   6   5       86.87      204.32    100.13 o 
 -12   6   5     1633.55     1859.12    131.76 o 
 -11   6   5     1340.70     1136.56     83.29 o 
 -10   6   5       76.35      125.80     79.05 o 
  -9   6   5        1.39       39.53     29.81 o 
  -8   6   5     1586.87     1544.25     63.35 o 
  -7   6   5     5419.24     6138.98    361.01 o 
  -6   6   5        0.46       15.81     18.63 o 
  -5   6   5     2282.13     2370.20     72.03 o 
  -4   6   5     1813.41     1740.76     47.43 o 
  -3   6   5      324.04       84.32     42.16 o 
  -2   6   5      160.67       68.51     36.89 o 
  -1   6   5      432.12      273.12     31.62 o 
   0   6   5     4153.02     3852.10     97.45 o 
   1   6   5      190.64      284.59     26.35 o 
   2   6   5      572.11      542.02     36.89 o 
   3   6   5       79.29       86.67     36.89 o 
   4   6   5       66.94      112.24     30.22 o 
   5   6   5      170.70      169.50     37.20 o 
   6   6   5      170.87      238.63     71.15 o 
   7   6   5     3228.69     3070.95    500.67 o 
   8   6   5      702.80      694.24    318.85 o 
   9   6   5       93.40       50.31     54.91 o 
  10   6   5        0.71       26.35     89.59 o 
  11   6   5      336.59      195.00    163.38 o 
 -15   7   5      178.64      295.13    200.27 o 
 -14   7   5      591.54      674.71    113.25 o 
 -13   7   5     1784.33     1649.18    187.09 o 
 -12   7   5     1125.88     1331.68     98.70 o 
 -11   7   5      534.57      551.80     68.20 o 
 -10   7   5      113.24      145.54     65.88 o 
  -9   7   5       24.28       10.54     47.43 o 
  -8   7   5      227.95      180.40     39.53 o 
  -7   7   5      141.70      105.28     31.62 o 
  -6   7   5     6362.23     7287.42    163.84 o 
  -5   7   5     1047.54      886.31     73.78 o 
  -4   7   5       38.47       44.80     11.18 o 
  -3   7   5      383.01      349.68     23.72 o 
  -2   7   5     2488.26     2171.20     64.33 o 
  -1   7   5      839.41     1097.66     57.97 o 
   0   7   5      515.73      346.81     25.00 o 
   1   7   5     1355.76     1518.00     60.24 o 
   2   7   5      122.66      129.65     23.99 o 
   3   7   5     1306.96     1122.56     63.24 o 
   4   7   5     1078.80     1212.22     69.22 o 
   5   7   5     3419.74     3186.74    128.47 o 
   6   7   5     1948.92     1953.54    158.11 o 
   7   7   5        6.92       -7.91     48.67 o 
   8   7   5       81.77       47.43     81.69 o 
   9   7   5      147.69      147.57     73.78 o 
  10   7   5       45.98       47.43     79.05 o 
 -15   8   5      685.07      822.16    184.46 o 
 -14   8   5      456.69      292.50    100.34 o 
 -13   8   5      172.48      283.71     78.56 o 
 -12   8   5      373.58      432.73     94.86 o 
 -11   8   5      196.92      238.05     86.96 o 
 -10   8   5       69.71       98.07     42.73 o 
  -9   8   5       51.33       35.90     55.34 o 
  -8   8   5     4004.38     3869.94    120.73 o 
  -7   8   5     2907.91     2681.36     83.79 o 
  -6   8   5        9.23        6.32     47.43 o 
  -5   8   5      130.77      126.70     18.63 o 
  -4   8   5     1564.61     1465.12     45.58 o 
  -3   8   5      535.62      557.79     23.72 o 
  -2   8   5        4.37       31.71     13.18 o 
  -1   8   5     1134.80     1128.79     38.15 o 
   0   8   5     4361.40     5134.55    121.50 o 
   1   8   5      736.49      936.97    108.04 o 
   2   8   5      482.36      319.44    100.13 o 
   3   8   5     1326.13     1478.27    176.55 o 
   4   8   5     1574.85     1567.05     81.89 o 
   5   8   5       10.85       23.30     35.26 o 
   6   8   5      779.50      731.44     81.69 o 
   7   8   5      411.94      267.24     55.34 o 
   8   8   5      370.71      408.25     57.67 o 
   9   8   5       68.88       52.70     79.05 o 
 -15   9   5      380.23      274.05    137.03 o 
 -14   9   5      884.57      727.36    124.80 o 
 -13   9   5      842.24      842.55    111.43 o 
 -12   9   5       86.95        8.37     63.02 o 
 -11   9   5      264.98      397.01    110.67 o 
 -10   9   5      457.83      489.62     61.40 o 
  -9   9   5     2597.37     2692.94    114.81 o 
  -8   9   5      417.40      344.59     37.27 o 
  -7   9   5       49.40       60.08     27.76 o 
  -6   9   5      149.81      106.63     28.99 o 
  -5   9   5      965.11      959.18     39.00 o 
  -4   9   5      188.10      194.40     16.46 o 
  -3   9   5     1063.20     1003.04     39.53 o 
  -2   9   5     1721.44     1885.26    137.03 o 
  -1   9   5      172.13      278.65     24.59 o 
   0   9   5        2.45       -3.83     18.30 o 
   1   9   5      116.18      166.53     29.06 o 
   2   9   5      325.08      273.00     55.34 o 
   3   9   5       27.34       40.96     33.43 o 
   4   9   5      433.30      490.06     60.61 o 
   5   9   5     1061.68     1044.67     80.97 o 
   6   9   5      627.59      748.23    142.30 o 
   7   9   5        7.67        8.47     51.77 o 
   8   9   5       23.45     -158.11    158.11 o 
 -14  10   5        5.20      -10.54     94.86 o 
 -13  10   5      221.00      152.53     86.78 o 
 -12  10   5       62.80      -32.68     52.62 o 
 -11  10   5     1710.02     1861.89    179.19 o 
 -10  10   5      492.17      572.30     65.14 o 
  -9  10   5       30.19       32.37     37.95 o 
  -8  10   5       55.51       84.32     26.09 o 
  -7  10   5      375.74      371.05     39.00 o 
  -6  10   5      126.47      146.40     22.35 o 
  -5  10   5        3.11       29.51     23.72 o 
  -4  10   5     4667.13     4690.52    123.85 o 
  -3  10   5     5310.51     5590.72    135.48 o 
  -2  10   5       22.46       38.87     36.89 o 
  -1  10   5      519.94      517.64     52.70 o 
   0  10   5     1211.96     1208.41     89.59 o 
   1  10   5      184.67      191.94     38.53 o 
   2  10   5      153.36      140.93     50.07 o 
   3  10   5     1888.14     1861.26    126.49 o 
   4  10   5     1153.76      984.83    173.92 o 
   5  10   5      466.98      523.44     68.27 o 
   6  10   5       54.47        7.42     57.97 o 
   7  10   5      692.96      574.45    126.49 o 
 -14  11   5       19.64      -10.54    137.03 o 
 -13  11   5       51.92       89.22     74.09 o 
 -12  11   5     1267.66     1432.55    229.25 o 
 -11  11   5      229.29      318.08    179.19 o 
 -10  11   5      337.23      346.75     97.50 o 
  -9  11   5      759.08      771.36     84.32 o 
  -8  11   5     1050.09     1121.22     68.87 o 
  -7  11   5      279.09      239.82     33.54 o 
  -6  11   5       64.96       70.95     24.01 o 
  -5  11   5     3228.72     3382.01    102.15 o 
  -4  11   5      892.06      980.88    152.84 o 
  -3  11   5       36.65       64.17     20.15 o 
  -2  11   5      433.76      501.48     37.20 o 
  -1  11   5     1373.71     1534.38     62.25 o 
   0  11   5       58.09       38.50     25.39 o 
   1  11   5       27.95        8.32     36.89 o 
   2  11   5     2536.58     2546.03    223.98 o 
   3  11   5      537.34      603.11     84.32 o 
   4  11   5       64.28       41.28     42.89 o 
   5  11   5       68.08       -3.71     50.21 o 
   6  11   5      186.88      137.03    137.03 o 
 -12  12   5      285.48      358.38    121.22 o 
 -11  12   5     1202.43     1141.24    134.39 o 
 -10  12   5      202.30       89.59     53.17 o 
  -9  12   5        6.20      -14.21     39.90 o 
  -8  12   5       50.71      111.43     37.95 o 
  -7  12   5      506.38      442.45     47.43 o 
  -6  12   5      928.37      976.23     56.96 o 
  -5  12   5      223.47      217.80     29.06 o 
  -4  12   5      777.75      877.27     42.87 o 
  -3  12   5      457.40      478.97     63.24 o 
  -2  12   5       89.21      113.61     24.32 o 
  -1  12   5      290.64      388.78     55.34 o 
   0  12   5     1495.36     1492.96     84.32 o 
   1  12   5      643.72      637.61     57.44 o 
   2  12   5       24.08        4.39     42.89 o 
   3  12   5      158.62      134.70    118.58 o 
   4  12   5      171.59      223.87     85.47 o 
   5  12   5       37.28      137.03    137.03 o 
  -8  13   5      613.49      674.59     84.32 o 
  -7  13   5      131.25      221.35     52.70 o 
  -6  13   5      349.54      353.68     55.34 o 
  -5  13   5     1131.30     1251.85     68.51 o 
  -4  13   5      654.80      630.77     44.82 o 
  -3  13   5       25.43       28.46    139.66 o 
  -2  13   5      344.49      390.29     94.86 o 
  -1  13   5      935.87      912.56     57.79 o 
   0  13   5      170.35      209.10     60.79 o 
   1  13   5      113.68      109.40     46.64 o 
   2  13   5      519.76      516.48    126.49 o 
   3  13   5       53.00       89.59     94.86 o 
  -5  14   5      129.08      231.89    115.94 o 
  -4  14   5        0.21      179.19    152.84 o 
  -3  14   5       31.11      -42.16    100.13 o 
  -2  14   5      365.53      358.38    126.49 o 
  -1  14   5       52.01      -52.70    100.13 o 
   0  14   5      702.34      553.37    168.65 o 
   1  14   5      960.78     1054.05    173.92 o 
   2  14   5      104.63      216.08    110.67 o 
  -3  15   5      159.78      358.38    147.57 o 
  -2  15   5      507.57      674.59    158.11 o 
  -1  15   5      919.49     1011.88    205.54 o 
  -2 -15   6        2.13       94.86    147.57 o 
  -1 -15   6        9.19      -42.16    126.49 o 
   0 -15   6      312.89      268.78    200.27 o 
   1 -15   6     1094.10     1180.53    184.46 o 
   2 -15   6       65.57      179.19    131.76 o 
   3 -15   6      419.09      732.56    200.27 o 
   4 -15   6      292.67      321.48    137.03 o 
   5 -15   6      251.36      252.97    137.03 o 
   6 -15   6        0.36       47.43    121.22 o 
  -4 -14   6      567.28      964.45    231.89 o 
  -3 -14   6        2.77       21.08    121.22 o 
  -2 -14   6       49.83      -89.59    121.22 o 
  -1 -14   6      475.18      822.16    195.00 o 
   0 -14   6      523.64      433.03     80.85 o 
   1 -14   6       39.33      -19.61    102.77 o 
   2 -14   6      435.80      406.51    179.19 o 
   3 -14   6      245.49      117.26     85.77 o 
   4 -14   6       22.53       26.35     94.86 o 
   5 -14   6      173.83      279.32    121.22 o 
   6 -14   6      505.17      321.48    131.76 o 
   7 -14   6      485.71      500.67    147.57 o 
   8 -14   6        7.19       31.62    115.94 o 
  -6 -13   6      464.81      505.94    168.65 o 
  -5 -13   6       56.58      173.92    137.03 o 
  -3 -13   6      229.13      326.75    142.30 o 
  -2 -13   6      580.81      757.42    126.49 o 
  -1 -13   6       10.76      -13.55     63.24 o 
   0 -13   6      630.30      823.51     82.68 o 
   1 -13   6     1253.16     1184.95    163.38 o 
   2 -13   6      147.63      194.85     64.50 o 
   3 -13   6      154.64      231.89     89.59 o 
   4 -13   6       26.68       95.85     58.24 o 
   5 -13   6      599.57      568.64    187.09 o 
   6 -13   6      583.39      737.83    147.57 o 
   7 -13   6      170.13      152.84    110.67 o 
   8 -13   6      651.11      679.86    152.84 o 
   9 -13   6      136.49      258.24    179.19 o 
  10 -13   6       12.76     -110.67    115.94 o 
  -7 -12   6      326.63      231.89    142.30 o 
  -6 -12   6       63.32       73.78    126.49 o 
  -5 -12   6      296.67      258.24    126.49 o 
  -4 -12   6      230.82      320.18     92.23 o 
  -3 -12   6      161.90      154.94     52.62 o 
  -2 -12   6      249.83      277.48     73.78 o 
  -1 -12   6     2593.73     2670.87    158.11 o 
   0 -12   6      485.64      439.23     56.54 o 
   1 -12   6       11.35       49.66     46.75 o 
   2 -12   6      144.43       56.22    134.39 o 
   3 -12   6      146.24      137.03     79.05 o 
   4 -12   6      163.75      157.58     54.42 o 
   5 -12   6      846.27      776.67     86.10 o 
   6 -12   6     1939.77     1997.42    258.24 o 
   7 -12   6      852.41      901.37    163.38 o 
   8 -12   6        0.44       21.08    100.13 o 
   9 -12   6       30.43      115.94    163.38 o 
  10 -12   6       75.38      210.81    142.30 o 
  11 -12   6      536.47      442.70    163.38 o 
  -8 -11   6       68.77      205.54    147.57 o 
  -7 -11   6      193.21      247.70    121.22 o 
  -6 -11   6      577.56      664.05    184.46 o 
  -5 -11   6       83.76       36.89     84.32 o 
  -4 -11   6        0.08      -11.86     55.34 o 
  -3 -11   6     1389.58     1417.23    100.13 o 
  -2 -11   6     2467.38     2704.00    122.78 o 
  -1 -11   6      137.37      106.62     48.02 o 
   0 -11   6      148.61      118.58    102.77 o 
   1 -11   6     1794.58     1704.46    102.29 o 
   2 -11   6     2089.76     2103.14    119.87 o 
   3 -11   6      419.82      455.83     63.02 o 
   4 -11   6     2548.48     2452.77    125.23 o 
   5 -11   6     4524.56     4484.59    189.94 o 
   6 -11   6      213.78      212.52     60.24 o 
   7 -11   6      125.58      -40.76    139.66 o 
   8 -11   6       89.84       39.72     75.78 o 
   9 -11   6      550.56      484.86    142.30 o 
  10 -11   6      212.94      384.73    142.30 o 
  11 -11   6      386.12      300.40    147.57 o 
  12 -11   6     1318.00     1270.12    221.35 o 
  -9 -10   6       65.63      173.92    205.54 o 
  -8 -10   6      703.96      990.80    205.54 o 
  -7 -10   6      159.92      321.48    142.30 o 
  -6 -10   6      169.77      126.49     79.05 o 
  -5 -10   6      266.25       89.59    105.40 o 
  -4 -10   6     1838.00     1808.92    218.71 o 
  -3 -10   6     1291.79     1268.20    131.76 o 
  -2 -10   6      110.97       57.97     63.24 o 
  -1 -10   6      333.84      301.24     45.43 o 
   0 -10   6     2495.13     2527.79    216.08 o 
   1 -10   6       96.10      167.28     50.07 o 
   2 -10   6        0.97      -22.34     60.61 o 
   3 -10   6     1614.52     1709.56    100.02 o 
   4 -10   6     1092.73     1272.33     88.54 o 
   5 -10   6      354.62      177.07     56.54 o 
   6 -10   6       98.15      175.73     53.17 o 
   7 -10   6       50.16       92.23     52.17 o 
   8 -10   6      277.33      520.19     95.54 o 
   9 -10   6        0.24      100.13    100.13 o 
  10 -10   6     2078.99     2018.50    237.16 o 
  11 -10   6     1073.26     1301.75    200.27 o 
  12 -10   6        3.93      258.24    216.08 o 
 -10  -9   6     1585.88     1528.37    237.16 o 
  -9  -9   6      566.25      611.35    163.38 o 
  -8  -9   6       56.18       68.51    115.94 o 
  -7  -9   6        5.59       57.97     73.78 o 
  -6  -9   6      412.71      332.02     89.59 o 
  -5  -9   6     1153.38      848.51     94.86 o 
  -4  -9   6       71.36       76.19     20.24 o 
  -3  -9   6     1075.08     1284.81     68.47 o 
  -2  -9   6     2951.42     2943.39    117.26 o 
  -1  -9   6      732.64      668.19    118.58 o 
   0  -9   6       54.69       94.36     35.91 o 
   1  -9   6     2020.61     2049.89    105.40 o 
   2  -9   6     2017.04     2127.29    122.81 o 
   3  -9   6       20.65       52.49     45.58 o 
   4  -9   6     1586.19     1636.07    114.81 o 
   5  -9   6      900.66      824.90    150.20 o 
   6  -9   6       76.90      141.31    100.13 o 
   7  -9   6       19.72       86.08    152.84 o 
   8  -9   6     1191.17     1444.70    134.00 o 
   9  -9   6     1320.60     1343.97    133.56 o 
  10  -9   6      710.82      505.94    126.49 o 
  11  -9   6        0.85       42.16    100.13 o 
  12  -9   6       11.08       52.70    158.11 o 
  13  -9   6      255.00      527.02    184.46 o 
 -11  -8   6     1714.64     2123.90    289.86 o 
 -10  -8   6      212.58      173.92    137.03 o 
  -9  -8   6        8.29      -84.32    105.40 o 
  -8  -8   6      374.09      353.11     94.86 o 
  -7  -8   6      669.75      542.83    110.67 o 
  -6  -8   6      259.04      263.51     68.51 o 
  -5  -8   6       55.87       42.16     57.97 o 
  -4  -8   6     4608.42     4502.50    129.67 o 
  -3  -8   6      984.45     1090.65    192.36 o 
  -2  -8   6      852.48     1054.29    123.85 o 
  -1  -8   6        1.97      -30.30     65.88 o 
   0  -8   6     2825.00     2426.60    121.07 o 
   1  -8   6     1831.79     1876.98    205.54 o 
   2  -8   6       26.00      -12.05     47.43 o 
   3  -8   6     2298.13     2233.07    313.58 o 
   4  -8   6     1260.81     1384.45    100.41 o 
   5  -8   6     1235.98      967.15    100.13 o 
   6  -8   6      129.13       49.29     60.45 o 
   7  -8   6     1705.46     1823.97    130.27 o 
   8  -8   6      155.49       55.34     65.88 o 
   9  -8   6       85.37       35.84    113.31 o 
  10  -8   6      224.93      163.38    100.13 o 
  11  -8   6      351.98      242.43    115.94 o 
  12  -8   6       64.65      -21.08    115.94 o 
  13  -8   6       30.02     -205.54    205.54 o 
 -12  -7   6      795.79     1048.77    210.81 o 
 -11  -7   6      176.08       21.08    137.03 o 
 -10  -7   6      353.84      332.02    137.03 o 
  -9  -7   6        6.40       63.24     94.86 o 
  -8  -7   6      312.58      247.70     79.05 o 
  -7  -7   6      193.64      447.97     89.59 o 
  -6  -7   6     2085.53     1892.01    115.94 o 
  -5  -7   6     1530.16     1718.09    110.67 o 
  -4  -7   6       62.12       42.16     21.08 o 
  -3  -7   6      468.59      500.46     42.16 o 
  -2  -7   6       45.65       73.28     39.00 o 
  -1  -7   6     5167.27     5138.72    226.62 o 
   0  -7   6       90.74      111.43     39.00 o 
   1  -7   6      778.70      616.39     64.50 o 
   2  -7   6     1789.01     1693.23    166.01 o 
   3  -7   6      181.16      264.42     48.02 o 
   4  -7   6        1.94       49.69     39.00 o 
   5  -7   6      398.10      359.83     65.88 o 
   6  -7   6     3473.23     3227.53    166.01 o 
   7  -7   6      462.96      317.52     69.22 o 
   8  -7   6      738.24      661.39     87.04 o 
   9  -7   6     2854.45     2841.95    186.22 o 
  10  -7   6      332.39      327.08     87.36 o 
  11  -7   6       37.31      -57.97    126.49 o 
  12  -7   6      504.72      669.32    152.84 o 
  13  -7   6     1634.63     1797.15    237.16 o 
 -13  -6   6      177.73      679.86    195.00 o 
 -12  -6   6        8.03       94.86    137.03 o 
 -11  -6   6      396.35      242.43    173.92 o 
 -10  -6   6        7.29     -137.03    137.03 o 
  -9  -6   6       93.64      179.19     84.32 o 
  -8  -6   6     1875.32     1786.61    131.76 o 
  -7  -6   6     2375.78     2324.17    142.30 o 
  -6  -6   6      452.57      458.51     63.24 o 
  -5  -6   6        0.15       31.62     42.16 o 
  -4  -6   6      304.63      247.70     26.35 o 
  -3  -6   6      581.99      611.58     62.05 o 
  -2  -6   6      303.35      454.95     53.94 o 
  -1  -6   6     1959.57     1904.76     94.97 o 
   0  -6   6     9772.03     9770.07    286.66 o 
   1  -6   6      597.99      801.31    150.20 o 
   2  -6   6       65.60       19.64     71.15 o 
   3  -6   6      672.12      600.13     53.94 o 
   4  -6   6     2019.74     1992.47    105.40 o 
   5  -6   6     1110.23      950.72     83.29 o 
   6  -6   6      217.61      123.85     48.45 o 
   7  -6   6     3350.88     2975.44    289.86 o 
   8  -6   6      116.81       65.88    102.77 o 
   9  -6   6       80.45      263.51     70.89 o 
  10  -6   6        7.22      -67.07     67.07 o 
  11  -6   6      674.26      779.99    158.11 o 
  12  -6   6      723.56      837.97    200.27 o 
  13  -6   6        7.64      -63.24    142.30 o 
 -13  -5   6      405.78      490.13    210.81 o 
 -12  -5   6      133.78       89.59    131.76 o 
 -11  -5   6      199.72      142.30    115.94 o 
 -10  -5   6      293.07      416.35     84.32 o 
  -9  -5   6     2127.59     2134.44    137.03 o 
  -8  -5   6      960.34      706.21     84.32 o 
  -7  -5   6      249.29      258.24     57.97 o 
  -6  -5   6      743.84      827.43    100.13 o 
  -5  -5   6      518.42      558.64     57.97 o 
  -4  -5   6      569.84      543.48     46.75 o 
  -3  -5   6     1063.59     1002.21     75.78 o 
  -2  -5   6     3921.54     3390.58    221.35 o 
  -1  -5   6     4729.10     4917.56    167.20 o 
   0  -5   6      579.09      861.05    110.67 o 
   1  -5   6      467.48      476.77     50.21 o 
   2  -5   6      335.60      632.95     71.15 o 
   3  -5   6      165.87       94.86     48.45 o 
   4  -5   6        6.75       35.69     39.00 o 
   5  -5   6     8035.19     8310.34    275.69 o 
   6  -5   6     4841.53     4473.08    186.33 o 
   7  -5   6      141.33       63.66     46.47 o 
   8  -5   6        6.67       91.90     58.24 o 
   9  -5   6       67.04       37.22     58.24 o 
  10  -5   6        9.64      137.81    163.38 o 
  11  -5   6        3.07      -63.24    100.13 o 
  12  -5   6      460.85      342.56    147.57 o 
  13  -5   6     1210.97     1396.61    226.62 o 
 -14  -4   6      507.87      421.62    226.62 o 
 -13  -4   6      169.35      210.81    147.57 o 
 -12  -4   6        7.56       -5.27    110.67 o 
 -11  -4   6      222.35      289.86    110.67 o 
 -10  -4   6      791.69      716.75     94.86 o 
  -9  -4   6     1243.25     1391.34    105.40 o 
  -8  -4   6     2112.59     2118.63    121.22 o 
  -7  -4   6      709.62      679.86     68.51 o 
  -6  -4   6        6.84       57.97     42.16 o 
  -5  -4   6       26.79       84.32     15.81 o 
  -4  -4   6     2410.05     2373.14    102.77 o 
  -3  -4   6     5028.67     4452.58    200.27 o 
  -2  -4   6      952.87     1048.54     59.63 o 
  -1  -4   6      440.11      573.09     79.05 o 
   0  -4   6      150.94      200.48     37.27 o 
   1  -4   6       18.47       31.62     33.54 o 
   2  -4   6     1741.66     1989.22     91.24 o 
   3  -4   6      665.52      923.32    110.67 o 
   4  -4   6     2778.02     2270.17    104.15 o 
   5  -4   6      963.38      964.76     72.60 o 
   6  -4   6       19.37       -2.15     47.77 o 
   7  -4   6      121.04       82.70     89.59 o 
   8  -4   6       36.42       35.03     55.52 o 
   9  -4   6       27.51       18.53    123.85 o 
  10  -4   6       29.13        8.99     63.02 o 
  11  -4   6      649.11      869.59    173.92 o 
  12  -4   6      778.96      669.32    158.11 o 
  13  -4   6       36.36      -21.08    200.27 o 
 -14  -3   6       21.29      -15.81    142.30 o 
 -13  -3   6       46.13     -100.13    179.19 o 
 -12  -3   6      525.76      411.08    121.22 o 
 -11  -3   6       30.58       26.35     63.24 o 
 -10  -3   6      630.28      579.72     84.32 o 
  -9  -3   6     3982.85     4484.96    200.27 o 
  -8  -3   6       12.90       10.54     68.51 o 
  -7  -3   6       51.69        5.27     42.16 o 
  -6  -3   6      619.64      748.37     31.62 o 
  -5  -3   6     3082.11     2729.98     84.32 o 
  -4  -3   6     2188.94     2334.71    105.40 o 
  -3  -3   6       92.07       23.72     29.81 o 
  -2  -3   6     2049.27     1837.25     79.54 o 
  -1  -3   6        2.99       43.92     27.76 o 
   0  -3   6       48.65       39.53     26.09 o 
   1  -3   6      428.60      603.42     68.51 o 
   2  -3   6     6162.79     5285.42    247.70 o 
   3  -3   6      632.94      374.20     46.75 o 
   4  -3   6       17.62      -26.97     55.34 o 
   5  -3   6     2936.41     2861.34    139.66 o 
   6  -3   6     1166.85     1309.00     85.47 o 
   7  -3   6        1.75      -40.33     42.73 o 
   8  -3   6       39.42       82.89     57.44 o 
   9  -3   6     1472.50     2086.62    146.32 o 
  10  -3   6     1867.25     1925.93    148.15 o 
  11  -3   6      275.48      289.86    121.22 o 
  12  -3   6       83.17      405.81    137.03 o 
  13  -3   6      136.85      115.94    131.76 o 
 -15  -2   6      368.06      252.97    163.38 o 
 -14  -2   6       11.38      -36.89    121.22 o 
 -13  -2   6      554.13      342.56    131.76 o 
 -12  -2   6       66.82     -100.13    126.49 o 
 -11  -2   6     5144.91     5224.30    258.82 o 
 -10  -2   6     3737.03     3973.46    167.52 o 
  -9  -2   6      172.83      113.51     79.05 o 
  -8  -2   6      140.94      321.48     63.24 o 
  -7  -2   6     1641.53     1407.15     84.32 o 
  -6  -2   6     1061.94     1185.80     47.43 o 
  -5  -2   6      817.70     1038.23     42.16 o 
  -4  -2   6     3793.22     3457.28     96.03 o 
  -3  -2   6     5712.73     6446.64    196.56 o 
  -2  -2   6     3789.25     4174.44    134.16 o 
  -1  -2   6      373.59      500.52     65.88 o 
   0  -2   6     4504.97     4813.38    147.17 o 
   1  -2   6     4831.84     5008.90    339.93 o 
   2  -2   6      319.68      455.14     46.75 o 
   3  -2   6     2475.12     2323.41    102.43 o 
   4  -2   6     5224.66     4928.61    167.70 o 
   5  -2   6     2767.05     3206.93    130.43 o 
   6  -2   6      776.78      803.34     65.14 o 
   7  -2   6      564.79      526.83     65.14 o 
   8  -2   6     4614.94     4596.60    206.80 o 
   9  -2   6     1097.89      871.78    103.83 o 
  10  -2   6      165.95      228.64    163.38 o 
  11  -2   6      342.00      574.45    168.65 o 
  12  -2   6       14.23     -115.94    115.94 o 
  13  -2   6      159.18      242.43    152.84 o 
 -15  -1   6        1.52      263.51    173.92 o 
 -14  -1   6       14.76     -121.22    121.22 o 
 -13  -1   6      593.03      590.27    147.57 o 
 -12  -1   6     2413.65     2353.58    119.56 o 
 -11  -1   6     1093.53     1108.49    139.66 o 
 -10  -1   6      334.31      292.75     39.53 o 
  -9  -1   6      294.44      306.30     34.11 o 
  -8  -1   6      500.33      377.51     30.29 o 
  -7  -1   6       16.68        0.00     26.35 o 
  -6  -1   6     1164.73     1038.23     68.51 o 
  -5  -1   6     3802.76     3320.24     89.59 o 
  -4  -1   6     2340.68     2460.63     70.89 o 
  -3  -1   6       36.37       20.68     24.01 o 
  -2  -1   6      851.77     1229.48     61.40 o 
  -1  -1   6    16076.83    16440.18    419.13 o 
   0  -1   6     4749.60     4672.12    147.17 o 
   1  -1   6      373.96      549.09     81.69 o 
   2  -1   6     5594.73     5468.23    163.46 o 
   3  -1   6      126.08      189.88     57.97 o 
   4  -1   6        4.90      -37.95     37.95 o 
   5  -1   6        7.23        7.19     39.00 o 
   6  -1   6      789.28      954.15     70.51 o 
   7  -1   6     1318.96     1130.48     94.97 o 
   8  -1   6      518.93      540.14     83.79 o 
   9  -1   6     2507.85     2227.89    152.25 o 
  10  -1   6      233.50      157.05    163.38 o 
  11  -1   6       10.70       57.97    100.13 o 
  12  -1   6        9.32      105.40    168.65 o 
  13  -1   6      455.19      521.75    168.65 o 
 -15   0   6       82.86       36.89    131.76 o 
 -14   0   6     1082.56     1027.69    189.73 o 
 -13   0   6     1151.90     1291.21    195.00 o 
 -12   0   6       28.21      117.19    181.82 o 
 -11   0   6        2.39      -43.44     60.24 o 
 -10   0   6      349.11      280.57     69.64 o 
  -9   0   6       87.40      118.40     57.97 o 
  -8   0   6      605.31      594.15     42.16 o 
  -7   0   6     3849.00     3211.27     81.02 o 
  -6   0   6    10142.79    10851.39    210.81 o 
  -5   0   6     1270.37     1507.28     57.97 o 
  -4   0   6      204.27      264.59     24.01 o 
  -3   0   6      108.97      201.54     23.04 o 
  -2   0   6     2866.18     2447.98     83.79 o 
  -1   0   6      221.68      102.84     22.36 o 
   0   0   6     1188.50      921.56     76.42 o 
   1   0   6     7161.62     6806.21    201.24 o 
   2   0   6     1142.73      801.07     50.21 o 
   3   0   6      348.71      226.32     46.47 o 
   4   0   6     4151.04     5293.49    271.42 o 
   5   0   6     2137.40     1959.95     99.79 o 
   6   0   6       26.49       69.43     42.73 o 
   7   0   6     2468.11     2847.85    137.73 o 
   8   0   6     1820.84     2327.14    361.01 o 
   9   0   6       41.21      134.46     68.87 o 
  10   0   6      374.21      421.75     85.71 o 
  11   0   6       40.81       63.24    100.13 o 
  12   0   6     1176.42     1259.58    242.43 o 
  13   0   6      301.61      563.91    163.38 o 
 -15   1   6      340.48      490.13    142.30 o 
 -14   1   6      246.12      200.27    121.22 o 
 -13   1   6      546.88      619.80    106.35 o 
 -12   1   6      369.41      239.99     73.11 o 
 -11   1   6      525.98      663.19     81.99 o 
 -10   1   6       55.66       10.12     46.47 o 
  -9   1   6      587.94      312.59     59.40 o 
  -8   1   6     9930.83    10430.97    382.09 o 
  -7   1   6     1975.96     2074.71     62.52 o 
  -6   1   6      163.89       34.02     18.30 o 
  -5   1   6      197.00      469.05     31.62 o 
  -4   1   6       99.98      179.19     26.35 o 
  -3   1   6     3529.84     3954.32    100.40 o 
  -2   1   6     6000.83     6227.36    141.31 o 
  -1   1   6    14726.18    13466.87    342.61 o 
   0   1   6    10384.82     9665.83    260.86 o 
   1   1   6      401.77      720.19     65.88 o 
   2   1   6     1862.43     1894.40     86.96 o 
   3   1   6      321.84      168.25     35.26 o 
   4   1   6      468.72      680.37     89.59 o 
   5   1   6      434.75      584.06    155.47 o 
   6   1   6     3766.90     3612.52    144.93 o 
   7   1   6     1827.96     2085.22    116.99 o 
   8   1   6      144.39       69.01     56.54 o 
   9   1   6        4.39      -31.62     64.33 o 
  10   1   6      646.85      653.06    134.39 o 
  11   1   6      211.38      268.78    121.22 o 
  12   1   6        0.12     -142.30    179.19 o 
  13   1   6      583.51      722.02    200.27 o 
 -16   2   6      368.94      432.16    173.92 o 
 -15   2   6      418.59      268.78    189.73 o 
 -14   2   6     1688.55     1744.44    231.89 o 
 -13   2   6      428.25      479.96     79.05 o 
 -12   2   6       13.81       61.64     68.51 o 
 -11   2   6       27.54       34.50     60.61 o 
 -10   2   6     2462.95     2978.23    117.94 o 
  -9   2   6     3484.69     3294.86    143.06 o 
  -8   2   6       11.06      -54.09     60.61 o 
  -7   2   6     3426.94     4301.33    106.89 o 
  -6   2   6     2641.10     2912.43     73.21 o 
  -5   2   6      483.65      599.71     47.43 o 
  -4   2   6     2390.34     3952.67     89.59 o 
  -3   2   6     3918.20     3427.44     71.16 o 
  -2   2   6    14446.16    14504.12    306.88 o 
  -1   2   6      642.43      978.52     35.26 o 
   0   2   6     4052.31     4032.82    152.84 o 
   1   2   6      939.27      671.96     40.99 o 
   2   2   6      186.88      408.78     40.49 o 
   3   2   6        3.64       28.99     26.09 o 
   4   2   6      441.33      257.50     42.16 o 
   5   2   6     5065.41     5646.32    237.16 o 
   6   2   6      656.19      519.58     57.67 o 
   7   2   6       30.32       50.07     55.34 o 
   8   2   6      236.06      198.75     73.78 o 
   9   2   6      992.83     1126.71    160.74 o 
  10   2   6      285.44      272.23    107.88 o 
  11   2   6      817.59      648.24    147.57 o 
  12   2   6      830.30      832.70    184.46 o 
 -16   3   6     1292.83     1401.88    268.78 o 
 -15   3   6     1125.65     1206.88    200.27 o 
 -14   3   6      538.27      571.73     98.70 o 
 -13   3   6      126.18      156.24     53.47 o 
 -12   3   6      101.39      111.46     45.43 o 
 -11   3   6     1093.57     1093.25    163.38 o 
 -10   3   6       87.65      232.38     42.89 o 
  -9   3   6      965.88     1144.83    158.11 o 
  -8   3   6     1902.69     1682.85     63.35 o 
  -7   3   6      865.02     1265.52     76.42 o 
  -6   3   6       23.12      183.79     23.57 o 
  -5   3   6      531.61      451.03     27.12 o 
  -4   3   6     3353.35     2830.11     68.51 o 
  -3   3   6     1060.28      848.51     31.62 o 
  -2   3   6      358.29      280.72     28.99 o 
  -1   3   6      340.00      279.07     18.45 o 
   0   3   6      334.93      356.37     24.01 o 
   1   3   6      544.34      538.79     65.88 o 
   2   3   6       41.59       36.89     22.35 o 
   3   3   6     6026.01     6803.15    221.35 o 
   4   3   6     3776.49     3519.54    134.16 o 
   5   3   6        0.06        5.27     39.00 o 
   6   3   6      810.41      847.59    163.38 o 
   7   3   6      688.29      795.89    205.54 o 
   8   3   6       45.09      -55.90     55.90 o 
   9   3   6      715.96      428.53     83.79 o 
  10   3   6     1467.96     1660.12    210.81 o 
  11   3   6     1126.38      864.32    179.19 o 
  12   3   6        2.44     -137.03    137.03 o 
 -16   4   6      187.73       84.32    131.76 o 
 -15   4   6       87.10      166.26     77.20 o 
 -14   4   6       46.43      -45.73     71.15 o 
 -13   4   6        9.48       19.58     65.88 o 
 -12   4   6       23.51       87.84     49.38 o 
 -11   4   6      505.84      734.03     65.32 o 
 -10   4   6     3043.85     2775.41    120.29 o 
  -9   4   6     3296.16     3838.25    116.99 o 
  -8   4   6      102.55       73.78     26.09 o 
  -7   4   6        0.36        3.95     23.72 o 
  -6   4   6     1784.51     1636.64     54.23 o 
  -5   4   6      610.43      267.31     55.34 o 
  -4   4   6       40.93      142.30     15.81 o 
  -3   4   6     1185.36      906.48     21.08 o 
  -2   4   6     2291.37     2203.76     93.17 o 
  -1   4   6      236.82      283.16     18.45 o 
   0   4   6     2082.31     2426.80     64.33 o 
   1   4   6     7439.40     8061.51    181.34 o 
   2   4   6     5813.42     5729.08    147.22 o 
   3   4   6      177.86      128.30     27.76 o 
   4   4   6      871.46     1208.59     92.23 o 
   5   4   6      125.46       94.86     50.07 o 
   6   4   6     1384.69     1475.68    129.12 o 
   7   4   6        3.34      155.74     73.42 o 
   8   4   6     1137.91     1216.76    260.88 o 
   9   4   6     2486.62     2007.53    171.82 o 
  10   4   6       60.92      247.70    126.49 o 
  11   4   6       19.32      -10.54    115.94 o 
 -16   5   6      321.30      606.08    179.19 o 
 -15   5   6      195.45       91.45     86.96 o 
 -14   5   6       42.37      101.37     60.45 o 
 -13   5   6       27.03       16.94     89.59 o 
 -12   5   6     1725.92     1931.82    115.23 o 
 -11   5   6     2163.38     2625.65    122.81 o 
 -10   5   6      518.95      417.11     68.51 o 
  -9   5   6       31.33       11.47     50.07 o 
  -8   5   6      474.30      535.16     40.49 o 
  -7   5   6     1048.72      987.56     76.42 o 
  -6   5   6       10.43        9.10     34.26 o 
  -5   5   6     3761.51     3507.76     80.85 o 
  -4   5   6     3384.79     2914.43     68.51 o 
  -3   5   6      401.35      553.37     63.24 o 
  -2   5   6      658.08      943.37     63.24 o 
  -1   5   6      502.75      479.59     79.05 o 
   0   5   6     4516.69     4534.59    108.85 o 
   1   5   6      241.40      246.44     44.80 o 
   2   5   6     4725.52     5274.47    137.44 o 
   3   5   6     2373.37     2266.40     86.77 o 
   4   5   6      372.34      286.93     94.86 o 
   5   5   6       34.32       69.10     32.92 o 
   6   5   6        7.80       11.50     44.80 o 
   7   5   6      595.35      491.98     72.54 o 
   8   5   6      820.53      911.04    110.67 o 
   9   5   6      673.12      634.10     84.32 o 
  10   5   6      267.34      231.89     89.59 o 
  11   5   6       83.47      147.57    105.40 o 
 -15   6   6       19.74      -57.97    158.11 o 
 -14   6   6      760.21      731.69     87.36 o 
 -13   6   6     2592.80     2479.36    160.74 o 
 -12   6   6      764.52      722.02     84.74 o 
 -11   6   6       56.48       64.00     39.00 o 
 -10   6   6      236.64      163.77     47.77 o 
  -9   6   6      207.04      161.54     76.42 o 
  -8   6   6       13.79      -18.45     22.36 o 
  -7   6   6     1186.98     1335.89     57.97 o 
  -6   6   6    16751.40    16770.95    345.20 o 
  -5   6   6     2709.05     2716.82     68.20 o 
  -4   6   6      322.90      189.73     42.16 o 
  -3   6   6      146.48      115.94     47.43 o 
  -2   6   6     2816.46     3283.35    131.76 o 
  -1   6   6      391.00      332.02     47.43 o 
   0   6   6        0.44       -5.27     15.81 o 
   1   6   6     4935.27     5045.28    139.40 o 
   2   6   6      646.47      535.75     41.77 o 
   3   6   6      428.39      471.19     41.77 o 
   4   6   6      498.04      484.38     48.02 o 
   5   6   6     1628.46     1604.82     86.77 o 
   6   6   6      490.27      485.91     60.24 o 
   7   6   6        7.65       95.17     52.70 o 
   8   6   6     1537.51     1359.68    245.07 o 
   9   6   6      336.52      463.78     89.59 o 
  10   6   6       97.34       57.97     79.05 o 
 -15   7   6      548.60      516.48    152.84 o 
 -14   7   6      880.45      944.32    135.68 o 
 -13   7   6      117.04       64.52    173.92 o 
 -12   7   6       37.15       56.39     71.15 o 
 -11   7   6      138.59      115.72     55.34 o 
 -10   7   6      277.93      310.63    152.84 o 
  -9   7   6       34.80       33.48     31.62 o 
  -8   7   6     3229.54     3293.71    102.43 o 
  -7   7   6     8032.83     8028.32    210.55 o 
  -6   7   6      508.04      546.88     30.22 o 
  -5   7   6      125.68      159.38     16.46 o 
  -4   7   6       23.15        0.00     42.16 o 
  -3   7   6        2.64       15.81     36.89 o 
  -2   7   6      422.46      574.45     57.97 o 
  -1   7   6     1037.38     1045.73     29.61 o 
   0   7   6     5161.64     5012.78    131.53 o 
   1   7   6       19.24       22.21     23.04 o 
   2   7   6       69.69       73.78     26.35 o 
   3   7   6      234.37      219.16     34.10 o 
   4   7   6      733.67      771.18     59.28 o 
   5   7   6      525.64      683.10     92.23 o 
   6   7   6      688.64      704.06     74.40 o 
   7   7   6     1805.36     1807.77    103.70 o 
   8   7   6      421.07      403.86     86.96 o 
   9   7   6      132.86       73.78     68.51 o 
  10   7   6       20.09     -105.40    110.67 o 
 -15   8   6      313.52      447.97    173.92 o 
 -14   8   6      584.35      463.84    108.22 o 
 -13   8   6     1325.38     1437.40    136.53 o 
 -12   8   6      190.14      217.64     86.96 o 
 -11   8   6       73.97       36.43     41.77 o 
 -10   8   6       40.03        5.48     60.61 o 
  -9   8   6     1413.23     1404.53    221.35 o 
  -8   8   6      676.83      643.10     46.47 o 
  -7   8   6      286.33      194.80     31.51 o 
  -6   8   6      144.61       97.57     18.63 o 
  -5   8   6      275.95      356.78     20.24 o 
  -4   8   6       53.32       26.35     42.16 o 
  -3   8   6     2396.90     2635.11    121.22 o 
  -2   8   6     7835.23     8179.39    279.32 o 
  -1   8   6     2523.46     2596.92     68.47 o 
   0   8   6      200.15      182.45     26.35 o 
   1   8   6       68.68       70.86     42.16 o 
   2   8   6      223.46      186.67     32.48 o 
   3   8   6      105.79       88.84     42.16 o 
   4   8   6       64.84       52.42     34.10 o 
   5   8   6     2676.82     2566.60    121.22 o 
   6   8   6     1274.06     1350.99     79.12 o 
   7   8   6      263.31      238.71     58.72 o 
   8   8   6        5.95       81.19     60.24 o 
   9   8   6       85.58      121.22     94.86 o 
 -15   9   6     1434.27     1892.01    216.08 o 
 -14   9   6     1128.87     1184.91    239.80 o 
 -13   9   6      143.56      129.25     77.99 o 
 -12   9   6       66.50       30.89     51.67 o 
 -11   9   6      869.26     1040.67    147.57 o 
 -10   9   6      936.45      962.92     75.78 o 
  -9   9   6        0.01       -5.27     29.81 o 
  -8   9   6      469.27      569.18     42.73 o 
  -7   9   6     1517.14     1579.32     76.42 o 
  -6   9   6      867.75     1014.21     42.73 o 
  -5   9   6       94.20       69.75     23.72 o 
  -4   9   6     3315.89     3488.89    173.92 o 
  -3   9   6     6370.58     6798.59    263.51 o 
  -2   9   6      141.03      152.84     57.97 o 
  -1   9   6        4.31      -14.85     26.35 o 
   0   9   6      256.90      240.42    137.03 o 
   1   9   6       64.83      112.58     34.11 o 
   2   9   6      270.90      317.05     38.86 o 
   3   9   6     2181.12     2375.38    104.32 o 
   4   9   6     2429.83     2545.59    114.89 o 
   5   9   6      187.22      203.83    160.74 o 
   6   9   6        1.47       87.84     49.38 o 
   7   9   6      698.58      691.77     77.99 o 
   8   9   6      185.05      131.76    163.38 o 
 -14  10   6       18.19       63.24     94.86 o 
 -13  10   6       85.38        1.29     73.83 o 
 -12  10   6      129.20       98.14     60.24 o 
 -11  10   6      198.00      204.42     61.40 o 
 -10  10   6      835.77      872.68     76.33 o 
  -9  10   6     1110.07     1100.96     68.87 o 
  -8  10   6     1214.42     1400.35     72.05 o 
  -7  10   6      302.34      259.73     42.16 o 
  -6  10   6      325.13      397.57     27.76 o 
  -5  10   6     1119.81     1197.45     47.14 o 
  -4  10   6      288.03      447.97     84.32 o 
  -3  10   6      496.97      584.99     84.32 o 
  -2  10   6      627.78      603.21     29.82 o 
  -1  10   6      771.38      800.23     33.80 o 
   0  10   6        1.93        7.03     39.53 o 
   1  10   6      207.60      219.47     34.26 o 
   2  10   6     3193.72     3134.26    126.77 o 
   3  10   6     1194.18     1220.08     82.04 o 
   4  10   6        9.60       43.12     68.51 o 
   5  10   6      173.92      201.59     51.77 o 
   6  10   6      274.65      184.29     56.96 o 
   7  10   6      168.22       63.24    110.67 o 
 -13  11   6       61.46      179.19    126.49 o 
 -12  11   6       75.89      -57.01     57.01 o 
 -11  11   6     2202.17     2212.82    137.88 o 
 -10  11   6     1092.80     1079.48    126.49 o 
  -9  11   6      574.28      569.62     59.63 o 
  -8  11   6        0.30       -7.25     29.12 o 
  -7  11   6      127.45      173.39     36.61 o 
  -6  11   6      469.86      423.99     31.62 o 
  -5  11   6      162.25      279.32     89.59 o 
  -4  11   6     3281.54     3125.24    184.46 o 
  -3  11   6      897.18      822.16     89.59 o 
  -2  11   6      673.33      594.61     25.15 o 
  -1  11   6       12.65       15.11     19.81 o 
   0  11   6      592.08      473.66     39.15 o 
   1  11   6      928.07      908.57     60.79 o 
   2  11   6      259.84      207.45     44.69 o 
   3  11   6      363.21      331.32     56.07 o 
   4  11   6      364.11      303.44     55.54 o 
   5  11   6       18.57       21.08     79.05 o 
   6  11   6        0.80      -31.62    100.13 o 
 -10  12   6        1.36      -15.81     73.78 o 
  -9  12   6       58.02       37.55     29.12 o 
  -8  12   6      240.84      306.26     39.00 o 
  -7  12   6      321.78      278.64     55.34 o 
  -6  12   6      590.03      660.78     47.43 o 
  -5  12   6     2814.74     2287.28    247.70 o 
  -4  12   6      918.79      774.72    115.94 o 
  -3  12   6      102.49       89.59    105.40 o 
  -2  12   6       30.63       50.48     76.42 o 
  -1  12   6      303.58      291.14     30.40 o 
   0  12   6      241.67      280.37     97.50 o 
   1  12   6      159.14      138.01     57.97 o 
   2  12   6     1330.66     1369.42    118.58 o 
   3  12   6      489.36      512.39     83.79 o 
   4  12   6       97.72      163.38    100.13 o 
  -7  13   6     2072.70     2065.93    247.70 o 
  -6  13   6     1500.96     1528.37    226.62 o 
  -5  13   6      352.41      621.89    152.84 o 
  -4  13   6        6.57      173.92    110.67 o 
  -3  13   6        4.43       31.62     89.59 o 
  -2  13   6      138.21      195.00    105.40 o 
  -1  13   6        8.56      -31.62    137.03 o 
   0  13   6      739.27      827.43    147.57 o 
   1  13   6      935.77      996.07    184.46 o 
   2  13   6      247.44      463.78    147.57 o 
   3  13   6       51.15      189.73    137.03 o 
  -6  14   6        0.58      205.54    121.22 o 
  -5  14   6       14.15       94.86    115.94 o 
  -4  14   6      118.50      247.70    126.49 o 
  -3  14   6       16.98       89.59    152.84 o 
  -2  14   6      877.75      853.78    173.92 o 
  -1  14   6     1004.43      901.21    221.35 o 
   0  14   6      359.39      347.83    121.22 o 
   1  14   6        0.86      -42.16    100.13 o 
  -5  15   6       71.90       21.08    131.76 o 
  -4  15   6      103.88      263.51    184.46 o 
  -3  15   6     1261.82     1164.72    210.81 o 
  -2  15   6     1639.03     1860.39    289.86 o 
  -1 -15   7      116.56       50.56    210.81 o 
   0 -15   7       95.46      527.02    189.73 o 
   1 -15   7       82.32      295.13    137.03 o 
   2 -15   7     2034.79     2519.17    284.59 o 
   3 -15   7     1251.15     1565.26    247.70 o 
   4 -15   7      227.93      337.29    158.11 o 
   6 -15   7      138.91      274.05    147.57 o 
  -4 -14   7       10.96      321.48    147.57 o 
  -3 -14   7      162.07      121.22    126.49 o 
  -2 -14   7      276.79      463.78    152.84 o 
  -1 -14   7       86.42      -89.59    168.65 o 
   0 -14   7      339.60      210.81    126.49 o 
   1 -14   7     1649.55     1481.69    234.53 o 
   2 -14   7      407.96      258.72     81.73 o 
   3 -14   7       36.21      -15.81     94.86 o 
   4 -14   7       45.64       94.86    121.22 o 
   5 -14   7        0.75       21.08    110.67 o 
   6 -14   7       40.86      137.03    121.22 o 
   7 -14   7       77.91      115.94    126.49 o 
   8 -14   7      745.79      848.51    200.27 o 
  -6 -13   7       39.72      -52.70    126.49 o 
  -5 -13   7      453.98      432.16    195.00 o 
  -4 -13   7      167.44      131.76    131.76 o 
  -3 -13   7        7.67      284.59    137.03 o 
  -2 -13   7       66.86      152.84    163.38 o 
  -1 -13   7     1871.12     1784.11    158.11 o 
   0 -13   7     1608.84     1818.46    129.67 o 
   1 -13   7       76.39      196.76     59.40 o 
   2 -13   7      687.93      533.73     89.59 o 
   3 -13   7      310.85      320.29     77.20 o 
   4 -13   7       44.76      -69.11     69.11 o 
   5 -13   7      173.81       -5.27     89.59 o 
   6 -13   7      875.39      769.45    152.84 o 
   7 -13   7     2023.69     1997.42    231.89 o 
   8 -13   7      381.06      463.78    152.84 o 
   9 -13   7       41.71       68.51    131.76 o 
  -7 -12   7      182.67      252.97    163.38 o 
  -6 -12   7      809.45      711.48    189.73 o 
  -5 -12   7      426.07      611.35    152.84 o 
  -4 -12   7      133.93      147.57    110.67 o 
  -3 -12   7      244.27      204.31     41.77 o 
  -2 -12   7     2862.22     2867.30    142.85 o 
  -1 -12   7      103.30      162.82     63.24 o 
   0 -12   7      156.79      153.17     60.61 o 
   1 -12   7      932.15      942.15     81.89 o 
   2 -12   7       14.20       67.76     79.05 o 
   3 -12   7        1.80       75.76     68.51 o 
   4 -12   7      371.42      522.08     79.54 o 
   5 -12   7     3200.03     3388.30    178.20 o 
   6 -12   7      522.06      690.40    131.76 o 
   7 -12   7        5.12       68.51     94.86 o 
   8 -12   7      212.96      115.94    115.94 o 
   9 -12   7       32.80      -79.05    121.22 o 
  10 -12   7        0.44      353.11    210.81 o 
  -8 -11   7      658.72      426.89    168.65 o 
  -7 -11   7      548.36      642.97    200.27 o 
  -6 -11   7       26.04      363.65    131.76 o 
  -5 -11   7        0.39      -84.32    100.13 o 
  -4 -11   7      675.79      558.23    105.40 o 
  -3 -11   7      295.14      285.78     46.64 o 
  -2 -11   7       75.45      131.76     40.67 o 
  -1 -11   7      918.02      967.99     79.80 o 
   0 -11   7     1030.43     1051.33     81.35 o 
   1 -11   7      138.52      178.10     49.47 o 
   2 -11   7        2.09       -2.85     44.26 o 
   3 -11   7      922.53     1130.44    216.08 o 
   4 -11   7     1473.16     1985.44    115.23 o 
   5 -11   7        0.24      -13.47     49.38 o 
   6 -11   7      940.15      748.37    115.94 o 
   7 -11   7      167.33       61.66     74.25 o 
   8 -11   7      150.39      -57.97     89.59 o 
   9 -11   7       27.27     -100.13    100.13 o 
  10 -11   7      900.05     1254.31    242.43 o 
  11 -11   7     1622.11     1138.37    221.35 o 
  -9 -10   7     1484.58     1807.69    274.05 o 
  -8 -10   7      216.72      358.38    158.11 o 
  -7 -10   7        0.38     -110.67    110.67 o 
  -6 -10   7        3.60     -100.13    100.13 o 
  -5 -10   7      168.93      191.79     60.61 o 
  -4 -10   7        3.13      -15.81     22.36 o 
  -3 -10   7      885.73      843.76     84.32 o 
  -2 -10   7     1811.10     1896.04    108.04 o 
  -1 -10   7      565.66      607.15     86.96 o 
   0 -10   7      389.46      337.93     51.67 o 
   1 -10   7      534.82      672.34     64.50 o 
   2 -10   7      912.84     1104.42     78.51 o 
   3 -10   7      219.56      142.78     81.73 o 
   4 -10   7      280.10      489.56     79.05 o 
   5 -10   7      591.54      693.22    166.01 o 
   6 -10   7       36.12      -44.80     73.42 o 
   7 -10   7       61.26       67.20     66.77 o 
   8 -10   7       58.08      137.03    100.13 o 
   9 -10   7     1572.42     1401.88    200.27 o 
  10 -10   7      290.58      368.92    131.76 o 
  11 -10   7      113.20      110.67    131.76 o 
  12 -10   7      193.35      421.62    195.00 o 
 -10  -9   7      609.58      590.27    173.92 o 
  -9  -9   7       59.59       15.81    115.94 o 
  -8  -9   7       33.36      -36.89    105.40 o 
  -7  -9   7      137.54       31.62    115.94 o 
  -6  -9   7      202.83      179.19     79.05 o 
  -5  -9   7      343.86      287.69     50.07 o 
  -4  -9   7     2374.56     2408.49     94.86 o 
  -3  -9   7     6085.93     6326.97    208.63 o 
  -2  -9   7       43.36       27.18     35.26 o 
  -1  -9   7      435.04      396.30     71.15 o 
   0  -9   7      575.03      577.66     53.47 o 
   1  -9   7       49.83      235.76    121.22 o 
   2  -9   7      256.75      251.65     74.25 o 
   3  -9   7     4333.77     4477.56    204.96 o 
   4  -9   7     3036.36     2539.01    150.89 o 
   5  -9   7      126.70      172.56     64.50 o 
   6  -9   7      102.65      -21.08    113.31 o 
   7  -9   7     2313.78     2034.27    156.38 o 
   8  -9   7      550.37      564.90    121.22 o 
   9  -9   7      183.04      400.54    115.94 o 
  10  -9   7     1001.12     1196.34    195.00 o 
  11  -9   7     1422.70     1422.96    205.54 o 
  12  -9   7      174.13      163.38    147.57 o 
 -11  -8   7       19.83      -10.54    147.57 o 
 -10  -8   7      649.10      600.81    168.65 o 
  -9  -8   7       40.09      -36.89    100.13 o 
  -8  -8   7      117.10      -36.89     94.86 o 
  -7  -8   7       12.55       36.89     79.05 o 
  -6  -8   7     1262.17     1212.15    115.94 o 
  -5  -8   7     2037.37     2030.25    200.27 o 
  -4  -8   7      590.51      644.86     44.17 o 
  -3  -8   7      534.89      701.69     48.67 o 
  -2  -8   7      260.21      208.14     37.20 o 
  -1  -8   7       75.95      252.43     63.35 o 
   0  -8   7      198.27      164.15     94.86 o 
   1  -8   7     1691.84     1820.13    115.94 o 
   2  -8   7     5657.71     5536.79    237.16 o 
   3  -8   7     1913.54     1810.97    119.25 o 
   4  -8   7        9.25       60.61     48.45 o 
   5  -8   7       35.25      -65.14     65.14 o 
   6  -8   7       96.17      123.19     59.28 o 
   7  -8   7        1.77       19.12     64.50 o 
   8  -8   7      567.69      521.46    160.74 o 
   9  -8   7     1304.38     1452.73    216.08 o 
  10  -8   7      923.94      890.67    168.65 o 
  11  -8   7      545.48      600.81    147.57 o 
  12  -8   7       44.51      121.22    137.03 o 
 -12  -7   7      176.65      131.76    147.57 o 
 -11  -7   7      567.30      990.80    205.54 o 
 -10  -7   7        3.45      147.57    121.22 o 
  -9  -7   7      113.68       21.08     89.59 o 
  -8  -7   7      668.12      764.18    105.40 o 
  -7  -7   7     1790.41     1617.96    131.76 o 
  -6  -7   7      797.62      832.70     94.86 o 
  -5  -7   7      772.72      760.85     57.97 o 
  -4  -7   7      481.72      499.81    131.76 o 
  -3  -7   7     1364.03     1087.48     94.86 o 
  -2  -7   7       12.72       34.83     41.77 o 
  -1  -7   7       39.23       88.72     44.26 o 
   0  -7   7     4740.31     5037.94    186.22 o 
   1  -7   7      543.17      330.00    102.77 o 
   2  -7   7       17.11      132.60     45.58 o 
   3  -7   7      746.10      814.34     78.26 o 
   4  -7   7      267.63      228.32     52.17 o 
   5  -7   7      112.98       -1.15     42.73 o 
   6  -7   7      465.71      509.66     74.71 o 
   7  -7   7      825.54      824.44    123.85 o 
   8  -7   7      341.24      513.27     78.51 o 
   9  -7   7      160.74      108.40     94.86 o 
  10  -7   7        2.54      -89.59    100.13 o 
  11  -7   7      292.23      621.89    168.65 o 
  12  -7   7       65.40      242.43    137.03 o 
  13  -7   7       96.12      142.30    158.11 o 
 -13  -6   7     1338.50     1391.34    247.70 o 
 -12  -6   7      566.12      974.99    195.00 o 
 -11  -6   7        5.54      289.86    131.76 o 
 -10  -6   7      215.85      274.05    121.22 o 
  -9  -6   7      838.85      753.64    105.40 o 
  -8  -6   7      813.54     1006.61    100.13 o 
  -7  -6   7        1.11       10.54     52.70 o 
  -6  -6   7     1285.76     1359.72    110.67 o 
  -5  -6   7      590.89      527.02     31.62 o 
  -4  -6   7      285.54      489.95     61.40 o 
  -3  -6   7       72.88       93.65     52.70 o 
  -2  -6   7     2902.32     3350.58    148.92 o 
  -1  -6   7     3474.64     3335.75    144.93 o 
   0  -6   7       74.15       23.85     35.26 o 
   1  -6   7      412.33      593.88     60.61 o 
   2  -6   7      164.80      157.09     40.49 o 
   3  -6   7      420.74      466.67     62.05 o 
   4  -6   7        4.92      -32.94     44.26 o 
   5  -6   7     2893.90     3217.96    160.24 o 
   6  -6   7     4746.82     5407.25    321.48 o 
   7  -6   7      340.60      382.71     82.31 o 
   8  -6   7        2.48       58.48     57.67 o 
   9  -6   7       38.38       65.59     76.58 o 
  10  -6   7      219.86      152.84     94.86 o 
  11  -6   7        0.74      -21.08    105.40 o 
  12  -6   7      588.85      469.05    195.00 o 
  13  -6   7     1847.48     1855.12    274.05 o 
 -12  -5   7        4.91      -94.86    173.92 o 
 -11  -5   7      101.91      110.67    110.67 o 
 -10  -5   7       28.46       84.32     89.59 o 
  -9  -5   7       66.53      -31.62     68.51 o 
  -8  -5   7     1492.40     1712.82    121.22 o 
  -7  -5   7     2094.17     1865.66    131.76 o 
  -6  -5   7       62.93      173.92     57.97 o 
  -5  -5   7      734.49      822.16     79.05 o 
  -4  -5   7      336.24      224.61     46.47 o 
  -3  -5   7     4481.71     4951.59    189.07 o 
  -2  -5   7      616.83      657.47     61.40 o 
  -1  -5   7      533.11      628.46     65.88 o 
   0  -5   7     2890.61     2414.53    144.93 o 
   1  -5   7      717.02      490.13     57.67 o 
   2  -5   7      853.02      742.53     65.14 o 
   3  -5   7     2628.15     2589.46    109.89 o 
   4  -5   7     3005.33     2911.66    134.00 o 
   5  -5   7     3245.11     3036.38    260.88 o 
   6  -5   7       83.60      160.74     52.17 o 
   7  -5   7      900.43     1150.74    102.03 o 
   8  -5   7       31.16       92.09     63.73 o 
   9  -5   7        0.53       36.56     57.97 o 
  10  -5   7       50.63      -31.62     84.32 o 
  11  -5   7     1900.93     1934.17    200.27 o 
  12  -5   7     1025.84      869.59    173.92 o 
  13  -5   7       55.31     -131.76    152.84 o 
 -14  -4   7       42.29     -205.54    205.54 o 
 -13  -4   7       13.66     -115.94    115.94 o 
 -12  -4   7      367.51      711.48    152.84 o 
 -11  -4   7        3.80       26.35    100.13 o 
 -10  -4   7      672.23      953.91    105.40 o 
  -9  -4   7     3438.83     3504.70    179.19 o 
  -8  -4   7     1704.78     1781.34    121.22 o 
  -7  -4   7      155.07      142.30     52.70 o 
  -6  -4   7      278.37      274.05     21.08 o 
  -5  -4   7     1427.29     1913.09    105.40 o 
  -4  -4   7     2185.44     2051.31    102.03 o 
  -3  -4   7      150.96      157.68    108.04 o 
  -2  -4   7     4586.23     5057.90    175.03 o 
  -1  -4   7     2394.09     2213.72    100.13 o 
   0  -4   7       45.61       13.18     33.54 o 
   1  -4   7      112.74       84.32     35.26 o 
   2  -4   7     4678.86     4172.82    139.41 o 
   3  -4   7     1686.33     1742.03     89.21 o 
   4  -4   7        0.17        0.83     35.26 o 
   5  -4   7     2698.53     2308.84    150.20 o 
   6  -4   7      790.37      768.36     74.25 o 
   7  -4   7       41.30      -50.17     50.17 o 
   8  -4   7       83.93       66.30     57.67 o 
   9  -4   7      519.03      363.21    158.11 o 
  10  -4   7      971.15      888.28    216.08 o 
  11  -4   7      192.66      126.49    110.67 o 
  12  -4   7      124.67      126.49    179.19 o 
  13  -4   7      162.33      263.51    200.27 o 
 -14  -3   7       58.67      163.38    147.57 o 
 -13  -3   7      538.01      405.81    195.00 o 
 -12  -3   7       86.01      105.40    110.67 o 
 -11  -3   7     1669.01     1749.71    147.57 o 
 -10  -3   7     4500.18     4585.10    216.08 o 
  -9  -3   7      283.26      326.75     84.32 o 
  -8  -3   7       23.26       47.43     57.97 o 
  -7  -3   7       88.48      110.67     21.08 o 
  -6  -3   7     1000.25      959.18     47.43 o 
  -5  -3   7       67.91       10.54     31.62 o 
  -4  -3   7     3692.28     4457.99    163.46 o 
  -3  -3   7    10368.64    10712.01    308.23 o 
  -2  -3   7     3958.27     3870.76    141.61 o 
  -1  -3   7      589.86      720.98     55.34 o 
   0  -3   7     1604.97     1644.06    213.44 o 
   1  -3   7       50.00      142.67     35.26 o 
   2  -3   7      140.40      144.93     37.27 o 
   3  -3   7     3681.13     3190.56    128.20 o 
   4  -3   7     3612.93     4017.73    152.65 o 
   5  -3   7      252.47      226.32     46.47 o 
   6  -3   7       54.74      -39.00     39.00 o 
   7  -3   7      147.89      183.78     76.42 o 
   8  -3   7     1136.01     1170.20    108.07 o 
   9  -3   7      433.82      410.76    121.22 o 
  10  -3   7        0.74      -83.29     83.29 o 
  11  -3   7      628.10      374.19    131.76 o 
  12  -3   7      290.00      416.35    152.84 o 
  13  -3   7        2.95       15.81    158.11 o 
 -15  -2   7      150.91      495.40    247.70 o 
 -14  -2   7       22.28     -126.49    126.49 o 
 -13  -2   7       47.42       68.51    110.67 o 
 -12  -2   7     1189.15     1222.69    205.54 o 
 -11  -2   7     1396.06     1528.37    126.49 o 
 -10  -2   7      337.56      332.02     73.78 o 
  -9  -2   7      283.01      242.43     68.51 o 
  -8  -2   7      493.81      537.56     68.51 o 
  -7  -2   7       93.82      142.30     26.35 o 
  -6  -2   7     1022.62     1011.88     47.43 o 
  -5  -2   7     7223.75     7172.78    231.89 o 
  -4  -2   7     3222.09     3087.59    342.56 o 
  -3  -2   7      346.24      193.51     50.07 o 
  -2  -2   7       43.25       85.03     28.99 o 
  -1  -2   7     2050.20     1958.27     83.79 o 
   0  -2   7     1345.85     1108.57     57.67 o 
   1  -2   7      282.16      144.21     47.43 o 
   2  -2   7    11317.69    13356.30    542.83 o 
   3  -2   7     3741.23     2898.08    184.46 o 
   4  -2   7     1589.47     2176.22    181.82 o 
   5  -2   7      165.36      338.04     48.45 o 
   6  -2   7      548.99      608.92     73.78 o 
   7  -2   7      743.83      815.53    126.49 o 
   8  -2   7       11.95      -57.43     71.15 o 
   9  -2   7     1591.22     1852.62    166.01 o 
  10  -2   7     2307.84     2498.23    168.79 o 
  11  -2   7       50.13       52.70    121.22 o 
  12  -2   7       68.70       73.78    126.49 o 
  13  -2   7      128.55      384.73    158.11 o 
 -15  -1   7      242.51      421.62    179.19 o 
 -14  -1   7      419.43      347.83    131.76 o 
 -13  -1   7     1664.06     2055.39    231.89 o 
 -12  -1   7       91.79     -120.22    289.86 o 
 -11  -1   7      777.35      747.82     94.86 o 
 -10  -1   7     1722.40     1800.52     97.35 o 
  -9  -1   7      699.29      911.75     84.32 o 
  -8  -1   7      360.14      268.78     31.62 o 
  -7  -1   7     4272.22     5523.20    152.84 o 
  -6  -1   7     2553.18     2693.08     89.59 o 
  -5  -1   7       16.71      -21.08     26.35 o 
  -4  -1   7     3005.15     3252.71     84.32 o 
  -3  -1   7     1687.17     1418.34     68.87 o 
  -2  -1   7      178.02      111.85     42.16 o 
  -1  -1   7      444.05      708.93     44.72 o 
   0  -1   7     1999.32     2050.12     83.79 o 
   1  -1   7     2681.43     2124.29     81.73 o 
   2  -1   7     1862.78     2486.66     93.17 o 
   3  -1   7       23.70        0.55     36.89 o 
   4  -1   7      535.56      380.53     50.21 o 
   5  -1   7     1231.81     1375.43     81.73 o 
   6  -1   7      352.56      193.47     57.67 o 
   7  -1   7     2219.11     2454.92    361.01 o 
   8  -1   7     4030.11     4145.61    490.13 o 
   9  -1   7      572.00      634.55     94.97 o 
  10  -1   7        0.15      -17.48     76.33 o 
  11  -1   7      216.13      121.22    115.94 o 
  12  -1   7      209.49      221.35    142.30 o 
  13  -1   7      121.07      252.97    163.38 o 
 -15   0   7      238.76      353.11    163.38 o 
 -14   0   7      529.38      579.72    158.11 o 
 -13   0   7      572.55      537.56     63.24 o 
 -12   0   7     1806.15     2053.04    106.89 o 
 -11   0   7      744.37      759.49     59.44 o 
 -10   0   7        7.81      -10.54     25.00 o 
  -9   0   7     1048.79     1610.74     71.16 o 
  -8   0   7     2136.71     2056.55     76.42 o 
  -7   0   7     1286.65     1581.07     52.70 o 
  -6   0   7       24.15      137.03     31.62 o 
  -5   0   7      957.41      685.13     36.89 o 
  -4   0   7     1581.09     1443.83     54.42 o 
  -3   0   7       35.77      101.74     23.04 o 
  -2   0   7     3786.78     3977.20    155.47 o 
  -1   0   7     9959.27     9368.22    258.50 o 
   0   0   7     5287.16     6516.06    191.24 o 
   1   0   7       87.71       29.65     29.12 o 
   2   0   7       78.23       44.97     36.89 o 
   3   0   7      385.81      508.92     44.72 o 
   4   0   7     1909.38     1862.77    139.66 o 
   5   0   7      319.59      244.35     45.58 o 
   6   0   7     5406.10     5647.51    231.89 o 
   7   0   7     3142.37     3070.89    156.38 o 
   8   0   7      498.23      678.13     92.27 o 
   9   0   7        0.69      -75.78     75.78 o 
  10   0   7        2.75       23.17    129.12 o 
  11   0   7      572.81      458.51    179.19 o 
  12   0   7        5.45       79.05    121.22 o 
 -15   1   7        3.32       79.05    115.94 o 
 -14   1   7      846.73     1333.37    184.46 o 
 -13   1   7      741.97      666.97    100.13 o 
 -12   1   7      180.08      290.38    173.92 o 
 -11   1   7       11.17       34.86     39.53 o 
 -10   1   7      132.82       65.12     65.88 o 
  -9   1   7     1333.34     1670.39     84.32 o 
  -8   1   7       95.59       30.30     73.78 o 
  -7   1   7     1356.96     1201.23     43.25 o 
  -6   1   7     1955.22     1691.74     52.70 o 
  -5   1   7      131.26       15.81     15.81 o 
  -4   1   7      772.81      991.22     84.32 o 
  -3   1   7      196.32      203.43     26.31 o 
  -2   1   7    11304.09    12543.16    264.47 o 
  -1   1   7     2245.82     2302.08    155.47 o 
   0   1   7     1093.59     1099.61     48.45 o 
   1   1   7     4278.37     5428.20    173.02 o 
   2   1   7      588.06      473.78     55.34 o 
   3   1   7       67.00      108.30     36.71 o 
   4   1   7     2593.76     2695.16    120.73 o 
   5   1   7     4472.26     4019.37    213.44 o 
   6   1   7     1002.94      753.15     72.60 o 
   7   1   7      830.84      735.34     87.52 o 
   8   1   7       16.93       53.04     56.96 o 
   9   1   7     1015.39      698.82    113.31 o 
  10   1   7       13.05       52.70     89.59 o 
  11   1   7      337.48      252.97    147.57 o 
  12   1   7     1078.94      595.54    179.19 o 
 -15   2   7      888.53      527.02    173.92 o 
 -14   2   7       80.85      342.56    168.65 o 
 -13   2   7        0.12        7.49     68.20 o 
 -12   2   7       25.55      -55.67     58.24 o 
 -11   2   7      845.64      956.31     98.70 o 
 -10   2   7      272.03      239.80     37.20 o 
  -9   2   7      579.88      631.52    200.27 o 
  -8   2   7     7798.91     8402.87    189.60 o 
  -7   2   7      399.79      203.17     27.12 o 
  -6   2   7       40.20       15.81     15.81 o 
  -5   2   7       31.27       -5.27     15.81 o 
  -4   2   7     2186.76     2250.39     68.51 o 
  -3   2   7     1727.92     1916.07     59.64 o 
  -2   2   7       47.20      167.99     47.43 o 
  -1   2   7    13640.36    14824.36    307.67 o 
   0   2   7      367.95      304.43     44.80 o 
   1   2   7      653.85      538.61     57.97 o 
   2   2   7      803.86     1067.56     57.67 o 
   3   2   7     1217.08      999.02     63.02 o 
   4   2   7     2294.71     2257.43    100.62 o 
   5   2   7       12.20      -37.27     37.27 o 
   6   2   7     1339.15     1699.38    104.15 o 
   7   2   7      536.96      470.47    144.93 o 
   8   2   7      158.33      327.09     70.81 o 
   9   2   7      143.26      415.44     85.47 o 
  10   2   7     1214.71      874.86    147.57 o 
  11   2   7      677.99      980.26    173.92 o 
  12   2   7        7.99        0.00    147.57 o 
 -16   3   7      360.45      115.94    147.57 o 
 -15   3   7        9.68      -47.43    121.22 o 
 -14   3   7      209.13       68.51    110.67 o 
 -13   3   7      146.26      121.35     74.25 o 
 -12   3   7      115.92      169.55     65.14 o 
 -11   3   7      231.15      155.47     52.17 o 
 -10   3   7     6687.09     7824.88    273.06 o 
  -9   3   7     4947.17     4575.82    124.02 o 
  -8   3   7      313.81      295.74     36.89 o 
  -7   3   7      418.91      479.93     50.07 o 
  -6   3   7      688.51      486.47     34.26 o 
  -5   3   7      462.66      611.35     31.62 o 
  -4   3   7        5.47        0.00     15.81 o 
  -3   3   7     2257.79     2004.33     60.61 o 
  -2   3   7     6353.58     6068.40    136.75 o 
  -1   3   7     1566.31     2016.52     71.15 o 
   0   3   7      266.42      409.94     27.76 o 
   1   3   7      972.27      944.00     44.26 o 
   2   3   7     1507.42     1163.51     57.67 o 
   3   3   7      651.96      698.14     57.67 o 
   4   3   7     1221.05     1117.90     66.77 o 
   5   3   7      912.42      843.70     80.06 o 
   6   3   7       26.45      173.39     54.42 o 
   7   3   7       29.45      120.82     50.21 o 
   8   3   7      446.07      330.51     76.33 o 
   9   3   7      728.97      865.66    142.30 o 
  10   3   7      157.65      126.49    142.30 o 
  11   3   7       83.47       94.86    137.03 o 
 -16   4   7      462.89      579.72    179.19 o 
 -15   4   7      706.65      621.89    163.38 o 
 -14   4   7      303.63      405.81    126.49 o 
 -13   4   7       84.30      164.96     73.42 o 
 -12   4   7      721.25      718.45     94.97 o 
 -11   4   7     3302.22     3417.44    169.49 o 
 -10   4   7      461.47      460.15     60.61 o 
  -9   4   7      419.82      490.13     46.75 o 
  -8   4   7     1559.67     1297.37    137.03 o 
  -7   4   7       15.44       14.37     20.24 o 
  -6   4   7      233.90      143.88     21.08 o 
  -5   4   7     2949.21     3046.19     79.05 o 
  -4   4   7     5002.45     5565.36    115.94 o 
  -3   4   7      932.46      953.91     26.35 o 
  -2   4   7       21.33      -47.43     47.43 o 
  -1   4   7       83.34      115.94     11.18 o 
   0   4   7      432.01      326.38     47.43 o 
   1   4   7      608.26      593.19     35.26 o 
   2   4   7     1789.15     1629.48     63.24 o 
   3   4   7     7745.73     7758.03    236.62 o 
   4   4   7      379.83      497.54    131.76 o 
   5   4   7       67.80       56.39     36.71 o 
   6   4   7       43.79       86.67     50.21 o 
   7   4   7      481.65      685.20     86.10 o 
   8   4   7      922.14      790.58    147.57 o 
   9   4   7      442.32      254.63     92.23 o 
  10   4   7      281.97      374.19    131.76 o 
  11   4   7      565.38      790.53    168.65 o 
 -15   5   7       85.92      347.83    131.76 o 
 -14   5   7        7.26       -5.58     83.28 o 
 -13   5   7      415.89      345.40     67.07 o 
 -12   5   7      373.55      424.59     60.45 o 
 -11   5   7      156.34      102.77     44.72 o 
 -10   5   7      630.03      552.97     58.25 o 
  -9   5   7      919.74      867.78     59.40 o 
  -8   5   7        6.74        0.00     27.12 o 
  -7   5   7      179.72      233.15     27.76 o 
  -6   5   7     4030.96     4257.59    104.32 o 
  -5   5   7     6366.16     7104.26    147.57 o 
  -4   5   7       86.65      105.40     36.89 o 
  -3   5   7      549.55      521.75     52.70 o 
  -1   5   7       58.28       57.97     52.70 o 
   0   5   7       87.18       81.69     31.62 o 
   1   5   7     7637.55     7511.76    177.44 o 
   2   5   7     3549.18     3884.70    119.70 o 
   3   5   7      353.41      473.46     39.90 o 
   4   5   7      257.26      239.57     37.20 o 
   5   5   7     2033.37     2087.79    102.77 o 
   6   5   7      571.30      499.26     63.24 o 
   7   5   7        0.13       29.51     43.85 o 
   8   5   7     1387.33     1923.39    181.82 o 
   9   5   7     2338.96     2055.39    163.38 o 
  10   5   7       22.19       21.08     84.32 o 
 -15   6   7      327.05      574.45    152.84 o 
 -14   6   7      767.66      838.78     88.51 o 
 -13   6   7       40.52      101.54     54.42 o 
 -12   6   7     1006.16      923.47     82.31 o 
 -11   6   7      683.81      849.53     77.20 o 
 -10   6   7      247.30      327.88     49.47 o 
  -9   6   7       41.54      126.01     50.07 o 
  -8   6   7      140.08       99.26     31.12 o 
  -7   6   7     4996.36     5193.63    181.82 o 
  -6   6   7     2966.62     3229.06     79.72 o 
  -5   6   7     1184.19     1301.75     36.89 o 
  -4   6   7     1260.04     1280.66     89.59 o 
  -3   6   7     1615.62     1496.74     89.59 o 
  -2   6   7      251.62      332.02     52.70 o 
   0   6   7     5890.10     5807.79    137.03 o 
   1   6   7      207.73      170.13     26.09 o 
   2   6   7        0.08       -7.53     34.26 o 
   3   6   7      541.49      680.57     47.77 o 
   4   6   7     1382.66     1572.83     78.93 o 
   5   6   7      166.07      309.11     54.23 o 
   6   6   7      297.83      337.89     84.32 o 
   7   6   7     2574.54     2434.68    192.36 o 
   8   6   7      595.92      538.10     86.77 o 
   9   6   7       95.28        5.27     84.32 o 
  10   6   7        4.00       52.70     89.59 o 
 -15   7   7      378.06      474.32    142.30 o 
 -14   7   7      177.19      208.98     83.55 o 
 -13   7   7     1536.87     1825.88    120.29 o 
 -12   7   7      455.67      515.82     65.88 o 
 -11   7   7      277.76      304.51     55.90 o 
 -10   7   7        6.35      -37.27     37.27 o 
  -9   7   7     1437.92     1665.12     82.31 o 
  -8   7   7     1387.57     1510.93     89.59 o 
  -7   7   7     1119.80     1272.34     76.42 o 
  -6   7   7     5294.68     6017.30    139.40 o 
  -5   7   7       13.05      105.40     52.70 o 
  -4   7   7       76.09       42.16     47.43 o 
  -3   7   7       40.95       42.16     47.43 o 
  -2   7   7     2098.90     2166.06    115.94 o 
  -1   7   7     1988.81     1744.44    147.57 o 
   0   7   7      111.15      117.31     15.41 o 
   1   7   7     1543.32     1549.45     57.97 o 
   2   7   7     1066.62     1062.21     48.67 o 
   3   7   7      179.88      184.96     34.10 o 
   4   7   7       95.02      151.23     41.77 o 
   5   7   7      680.68      811.07     67.04 o 
   6   7   7     2161.96     1937.85    110.00 o 
   7   7   7        8.41       63.24     97.50 o 
   8   7   7      170.78      179.05    150.20 o 
   9   7   7       23.03       31.62     89.59 o 
 -15   8   7      453.95      347.83    142.30 o 
 -14   8   7      928.33      870.82    137.73 o 
 -13   8   7      180.76      192.97     69.22 o 
 -12   8   7       29.61      -61.07    168.65 o 
 -11   8   7      643.29      652.97     61.40 o 
 -10   8   7     1252.15     1277.79     74.71 o 
  -9   8   7       49.48       37.95     47.43 o 
  -8   8   7     3614.10     4201.80    116.99 o 
  -7   8   7     3972.83     4263.76    113.91 o 
  -6   8   7      267.72      205.77     28.99 o 
  -5   8   7       60.36      -15.81     47.43 o 
  -4   8   7     1575.76     1349.18     94.86 o 
  -3   8   7     3417.89     3557.40    163.38 o 
  -2   8   7      239.32      237.16     52.70 o 
  -1   8   7     1337.58     1185.80    115.94 o 
   0   8   7     3233.83     3389.58    118.58 o 
   1   8   7      209.90      213.60    100.13 o 
   2   8   7       56.56       89.83     25.28 o 
   3   8   7      229.96      248.51     42.89 o 
   4   8   7     2737.22     2851.19    121.22 o 
   5   8   7      471.26      488.39     97.50 o 
   6   8   7       31.93       42.34     49.47 o 
   7   8   7      633.32      724.05     85.37 o 
   8   8   7      647.89      769.45    121.22 o 
 -14   9   7       20.00       52.70    131.76 o 
 -13   9   7      152.73      140.29     71.81 o 
 -12   9   7      115.78      118.39     71.15 o 
 -11   9   7      833.29      798.09     87.04 o 
 -10   9   7       86.68      128.59     42.16 o 
  -9   9   7     1445.91     1591.77     82.31 o 
  -8   9   7      862.22      861.77     46.75 o 
  -7   9   7      468.33      441.74     42.16 o 
  -6   9   7      743.24      600.81     79.05 o 
  -5   9   7      459.56      542.83     84.32 o 
  -4   9   7     1544.90     1491.47    110.67 o 
  -3   9   7      116.13       63.24     52.70 o 
  -2   9   7     1288.76     1428.23    110.67 o 
  -1   9   7      946.73      959.18    121.22 o 
   0   9   7      410.08      441.00     29.82 o 
   1   9   7       18.63      -22.32     28.99 o 
   2   9   7      600.54      591.49     48.67 o 
   3   9   7     2725.56     3115.93    116.51 o 
   4   9   7       31.74      -21.96     44.26 o 
   5   9   7      668.03      668.94     67.79 o 
   6   9   7      739.20      688.11     80.60 o 
   7   9   7      294.06      417.96     72.05 o 
 -14  10   7       19.88      115.94    100.13 o 
 -13  10   7       36.35       -7.67     59.40 o 
 -12  10   7        0.53       18.12     71.15 o 
 -11  10   7      722.74      727.33     81.99 o 
 -10  10   7     1764.59     1942.60    111.61 o 
  -9  10   7      346.29      286.88     36.71 o 
  -8  10   7       39.88       48.65     28.99 o 
  -7  10   7      346.36      271.04     24.01 o 
  -6  10   7        2.32        0.00     57.97 o 
  -5  10   7       84.87       10.54     68.51 o 
  -4  10   7     1902.80     1559.99    126.49 o 
  -3  10   7      321.18       68.51     57.97 o 
  -2  10   7      644.66      632.43     89.59 o 
  -1  10   7      362.42      479.59    121.22 o 
   0  10   7      368.42      373.72     84.32 o 
   1  10   7      929.37     1056.70     62.52 o 
   2  10   7      268.53      371.75     46.07 o 
   3  10   7      541.80      494.66    189.73 o 
   4  10   7      984.42     1061.46     78.00 o 
   5  10   7      122.97        9.17     47.77 o 
   6  10   7       65.05      -63.24    105.40 o 
 -12  11   7     1069.33     1064.59    137.03 o 
 -11  11   7      203.78      279.32     89.59 o 
 -10  11   7       36.37       47.43     33.54 o 
  -9  11   7      298.47      316.21     44.26 o 
  -8  11   7      122.27       91.22     24.01 o 
  -7  11   7       79.90     -126.49    126.49 o 
  -6  11   7        9.39      -31.62     57.97 o 
  -5  11   7     1491.81     1407.15    126.49 o 
  -4  11   7     1190.94     1401.88    131.76 o 
  -3  11   7       95.51      131.76     79.05 o 
  -2  11   7      432.40      395.27     89.59 o 
  -1  11   7       83.42       31.62    110.67 o 
   0  11   7      145.93      181.95     25.75 o 
   1  11   7       90.22       82.22     32.48 o 
   2  11   7     1502.21     1639.76     88.56 o 
   3  11   7      621.02      518.54     58.98 o 
   4  11   7       75.70      -50.31     60.73 o 
   5  11   7       12.89       79.05     67.08 o 
  -9  12   7       60.00      152.84    121.22 o 
  -8  12   7       68.91       83.11     30.29 o 
  -7  12   7      530.51      790.53    184.46 o 
  -6  12   7      576.83      822.16    137.03 o 
  -5  12   7      783.80      901.21    152.84 o 
  -4  12   7     1083.05      990.80    163.38 o 
  -3  12   7      788.61      790.53    147.57 o 
  -2  12   7      166.98      184.46     89.59 o 
  -1  12   7       11.36      -57.97     79.05 o 
   0  12   7      632.14      574.40     53.39 o 
   1  12   7     1326.14     1206.18    107.63 o 
   2  12   7      299.52      295.13    115.94 o 
   3  12   7        0.32     -126.49    126.49 o 
   4  12   7        7.03        5.27    126.49 o 
  -8  13   7     1022.45      822.16    179.19 o 
  -7  13   7      595.52      110.67    173.92 o 
  -6  13   7      431.37      332.02    168.65 o 
  -5  13   7      932.97      901.21    195.00 o 
  -4  13   7        0.80      -84.32    142.30 o 
  -3  13   7       21.05     -152.84    152.84 o 
  -2  13   7       32.75       21.08    105.40 o 
  -1  13   7      732.28     1038.23    179.19 o 
   0  13   7      150.40      -42.16     84.32 o 
   1  13   7        5.60      158.11    105.40 o 
   2  13   7      280.33      210.81    110.67 o 
  -7  14   7     1201.62     1322.83    221.35 o 
  -6  14   7      529.22      674.59    163.38 o 
  -5  14   7        0.72      137.03    137.03 o 
  -4  14   7       19.24      -42.16    126.49 o 
  -3  14   7      349.28      674.59    173.92 o 
  -2  14   7      232.97      -42.16    152.84 o 
  -1  14   7       22.11        5.27    115.94 o 
   0  14   7      784.28      674.59    163.38 o 
  -5  15   7       50.33      -79.05    131.76 o 
   0 -15   8      126.65       63.24    131.76 o 
   1 -15   8     1283.52     1112.02    242.43 o 
   2 -15   8      901.52      700.94    231.89 o 
   3 -15   8       17.47     -147.57    147.57 o 
   4 -15   8      417.42      558.64    189.73 o 
  -3 -14   8        5.54      131.76    142.30 o 
  -2 -14   8        3.32       45.82     91.24 o 
  -1 -14   8      643.68      943.37    168.65 o 
   0 -14   8      792.43      959.18    168.65 o 
   1 -14   8        0.27       76.85     80.06 o 
   2 -14   8      669.87      640.02    122.30 o 
   3 -14   8      392.41      500.67    179.19 o 
   4 -14   8       86.81       -5.27    158.11 o 
   5 -14   8        0.31     -163.38    163.38 o 
   6 -14   8      256.76       89.59    137.03 o 
   7 -14   8      756.13      795.80    184.46 o 
  -5 -13   8      507.52       31.62    195.00 o 
  -3 -13   8      242.49      274.05    137.03 o 
  -2 -13   8     1090.57     1270.12    189.73 o 
  -1 -13   8      177.85      181.82     78.26 o 
   0 -13   8      251.44      129.95     71.15 o 
   1 -13   8      973.63      833.80    120.73 o 
   2 -13   8       58.10       47.43     97.50 o 
   3 -13   8        8.25      -12.39     73.42 o 
   4 -13   8       77.38       79.05    105.40 o 
   5 -13   8     1263.41     1675.93    252.97 o 
   6 -13   8      776.42      653.51    147.57 o 
   7 -13   8       31.95     -115.94    115.94 o 
   8 -13   8      536.85      442.70    205.54 o 
   9 -13   8      327.47      268.78    158.11 o 
  -7 -12   8      498.67      321.48    152.84 o 
  -6 -12   8      338.33      316.21    147.57 o 
  -5 -12   8       80.13       21.08    110.67 o 
  -4 -12   8      140.11      252.97    179.19 o 
  -3 -12   8      313.27      325.91     92.94 o 
  -2 -12   8        0.57        0.75     71.81 o 
  -1 -12   8      804.47      926.85     85.37 o 
   0 -12   8      807.05      819.41     92.53 o 
   1 -12   8      140.03      154.24     54.42 o 
   2 -12   8        7.66       39.31     65.32 o 
   3 -12   8        1.49       45.79     56.54 o 
   4 -12   8     1019.83      628.30     90.79 o 
   5 -12   8      130.77       36.89     89.59 o 
   6 -12   8      663.10      674.59    147.57 o 
   7 -12   8     1277.18     1312.29    195.00 o 
   8 -12   8       44.32      284.59    168.65 o 
   9 -12   8       68.17     -126.49    126.49 o 
  10 -12   8      135.06       63.24    137.03 o 
  -8 -11   8      222.99       73.78    131.76 o 
  -7 -11   8      159.96       26.35    184.46 o 
  -6 -11   8      153.26      210.81    131.76 o 
  -5 -11   8        0.81       -5.27    105.40 o 
  -4 -11   8       40.74      -16.09     34.10 o 
  -3 -11   8      705.58      757.84     74.09 o 
  -2 -11   8     2767.98     2938.10    138.07 o 
  -1 -11   8      251.14      247.12     65.85 o 
   0 -11   8       10.28       76.91     57.97 o 
   1 -11   8      752.68      675.77     75.89 o 
   2 -11   8      734.57      522.65     68.27 o 
   3 -11   8      107.88       35.13     79.05 o 
   4 -11   8      183.72       89.26     58.24 o 
   5 -11   8     1944.54     1804.45    192.36 o 
   6 -11   8      180.88      168.65     80.85 o 
   7 -11   8       11.19      -31.62    100.13 o 
   8 -11   8        4.20      163.38    152.84 o 
   9 -11   8     1182.07     1101.48    200.27 o 
  10 -11   8      452.23      469.05    173.92 o 
  -9 -10   8       10.54      126.49    195.00 o 
  -8 -10   8      532.02      595.54    173.92 o 
  -7 -10   8      102.15       15.81    115.94 o 
  -6 -10   8       19.11      -84.32     94.86 o 
  -5 -10   8       81.68       89.82     37.20 o 
  -4 -10   8     1543.25     1507.28     89.59 o 
  -3 -10   8     3206.90     3310.73    138.21 o 
  -2 -10   8      176.90      165.21     57.97 o 
  -1 -10   8      148.01       89.59     63.24 o 
   0 -10   8      306.93      347.73     69.22 o 
   1 -10   8      848.49      821.28     92.23 o 
   2 -10   8        3.75      -46.55     54.42 o 
   3 -10   8     2617.69     2394.90    160.54 o 
   4 -10   8     1095.52      991.48    114.95 o 
   5 -10   8      206.70       44.73     71.02 o 
   6 -10   8       19.39       36.31     65.85 o 
   7 -10   8      248.96      236.18    105.40 o 
   8 -10   8      897.59     1227.96    168.65 o 
   9 -10   8        1.98     -131.76    163.38 o 
  10 -10   8      250.97      163.38    131.76 o 
  11 -10   8     1196.96      864.32    237.16 o 
 -10  -9   8      712.33      664.05    189.73 o 
  -9  -9   8      789.30      600.81    179.19 o 
  -8  -9   8       34.30       15.81    115.94 o 
  -7  -9   8      502.14      179.19    115.94 o 
  -6  -9   8      205.48      221.35     79.05 o 
  -5  -9   8      310.59      383.30     27.76 o 
  -4  -9   8      167.74      157.91     33.80 o 
  -3  -9   8        3.33       -1.00     35.91 o 
  -2  -9   8      120.87      170.38     37.20 o 
  -1  -9   8       18.01       72.28     65.88 o 
   0  -9   8      156.01       60.61     51.77 o 
   1  -9   8     1876.60     1866.74    120.04 o 
   2  -9   8     2688.03     2614.75    150.62 o 
   3  -9   8     1028.42     1105.30    152.84 o 
   4  -9   8      198.81      179.19     79.05 o 
   5  -9   8       47.35       14.82     68.51 o 
   6  -9   8       41.62      219.43     78.00 o 
   7  -9   8      190.41       91.73     68.27 o 
   8  -9   8      425.77      458.51    126.49 o 
   9  -9   8     2426.17     3104.16    316.21 o 
  10  -9   8      422.09      131.76    179.19 o 
  11  -9   8        3.39      -68.51    126.49 o 
  12  -9   8       50.82       63.24    158.11 o 
 -11  -8   8     1435.60     1723.36    258.24 o 
 -10  -8   8      408.38      569.18    168.65 o 
  -9  -8   8        8.74      -42.16    105.40 o 
  -8  -8   8        1.67      226.62    115.94 o 
  -7  -8   8      546.79      368.92     89.59 o 
  -6  -8   8      175.38      231.89     73.78 o 
  -5  -8   8      879.16      797.71     37.95 o 
  -4  -8   8     3515.73     3763.54    133.27 o 
  -3  -8   8      323.17      346.70    171.28 o 
  -2  -8   8       43.26       76.79     71.15 o 
  -1  -8   8      101.77      150.47     68.51 o 
   0  -8   8     3154.14     3217.23    154.62 o 
   1  -8   8      902.52      971.38     86.10 o 
   2  -8   8       11.18      -31.26     86.96 o 
   3  -8   8     1331.16     1294.32    113.31 o 
   4  -8   8       32.45      149.43     60.45 o 
   5  -8   8        0.81      102.24     61.39 o 
   6  -8   8        5.87       78.72     59.28 o 
   7  -8   8      470.92      672.83     94.97 o 
   8  -8   8     1153.61     1270.50    231.89 o 
   9  -8   8        3.10      -26.35    100.13 o 
  10  -8   8       16.86      -79.05    105.40 o 
  11  -8   8      192.21      295.13    142.30 o 
  12  -8   8       58.77      226.62    221.35 o 
 -12  -7   8     1348.58     1412.42    247.70 o 
 -11  -7   8        0.99      -94.86    131.76 o 
 -10  -7   8      211.87      115.94    115.94 o 
  -9  -7   8      211.32      505.94    142.30 o 
  -8  -7   8      270.06      358.38    105.40 o 
  -7  -7   8        8.03       36.89     63.24 o 
  -6  -7   8     2191.69     1986.87    137.03 o 
  -5  -7   8     4970.85     4890.77    152.84 o 
  -4  -7   8     1036.67      994.98     82.31 o 
  -3  -7   8      509.29      632.43     74.25 o 
  -2  -7   8      570.73      490.78     76.42 o 
  -1  -7   8     1015.44      890.31     78.51 o 
   0  -7   8      695.14      749.67     76.42 o 
   1  -7   8     4307.90     4128.02    171.30 o 
   2  -7   8     1627.06     1515.78    100.41 o 
   3  -7   8       13.25       36.89     40.99 o 
   4  -7   8        0.05      -13.28     63.24 o 
   5  -7   8      774.58     1094.44     99.79 o 
   6  -7   8     1755.93     1640.53    116.99 o 
   7  -7   8        0.62      -19.10     59.28 o 
   8  -7   8       46.77       -1.00     71.81 o 
   9  -7   8      347.60      495.40    121.22 o 
  10  -7   8      497.56      474.32    142.30 o 
  11  -7   8        1.63     -158.11    158.11 o 
  12  -7   8      194.77      442.70    163.38 o 
 -13  -6   8      258.09      147.57    179.19 o 
 -12  -6   8      186.30      221.35    158.11 o 
 -11  -6   8       53.68       42.16    115.94 o 
 -10  -6   8        1.82      110.67    110.67 o 
  -9  -6   8        1.89        0.00     68.51 o 
  -8  -6   8      315.09      400.54     84.32 o 
  -7  -6   8     4054.97     4748.47    221.35 o 
  -6  -6   8     1027.37      990.80     89.59 o 
  -5  -6   8       52.25       57.97     47.43 o 
  -4  -6   8      128.93       42.62     42.73 o 
  -3  -6   8       93.44       87.76     42.73 o 
  -2  -6   8      334.79      365.71     71.15 o 
  -1  -6   8      559.91      586.76    121.22 o 
   0  -6   8     6812.84     6142.76    318.85 o 
   1  -6   8      406.12      397.92    108.04 o 
   2  -6   8      826.81      879.01    100.13 o 
   3  -6   8      344.15      158.11     44.72 o 
   4  -6   8      674.74      666.88    121.22 o 
   5  -6   8     1314.48     1100.78    118.58 o 
   6  -6   8      368.41      291.92    131.76 o 
   7  -6   8      846.56      751.46     96.89 o 
   8  -6   8     1183.72      869.32    108.04 o 
   9  -6   8       29.47       42.02     67.07 o 
  10  -6   8       25.55     -142.30    142.30 o 
  11  -6   8      994.26     1069.86    163.38 o 
  12  -6   8      759.80      664.05    231.89 o 
 -13  -5   8      515.50      168.65    226.62 o 
 -12  -5   8      267.13      511.21    200.27 o 
 -11  -5   8       29.63       21.08    152.84 o 
 -10  -5   8      153.14      432.16    152.84 o 
  -9  -5   8      725.63      737.83    100.13 o 
  -8  -5   8     2563.32     2798.49    179.19 o 
  -7  -5   8       38.19       57.97     52.70 o 
  -6  -5   8      694.45      932.83     42.16 o 
  -5  -5   8       13.93       42.16     47.43 o 
  -4  -5   8      506.67      551.24     66.77 o 
  -3  -5   8       25.39      -20.87     89.59 o 
  -2  -5   8     4971.80     5352.58    193.68 o 
  -1  -5   8     3938.09     4135.30    234.52 o 
   0  -5   8       52.14       -2.40     42.16 o 
   1  -5   8       79.01      163.38     52.17 o 
   2  -5   8     2004.66     2383.90    114.81 o 
   3  -5   8      285.89      246.80     84.32 o 
   4  -5   8      103.80        4.31     40.49 o 
   5  -5   8     1437.42     1436.43     92.27 o 
   6  -5   8     3230.58     3254.54    167.70 o 
   7  -5   8      491.73      652.72     88.51 o 
   8  -5   8       34.61       -1.23     54.42 o 
   9  -5   8        3.52       47.85     92.37 o 
  10  -5   8      885.69      990.80    163.38 o 
  11  -5   8       60.58     -147.57    147.57 o 
  12  -5   8      468.83      279.32    152.84 o 
  13  -5   8      970.69      737.83    195.00 o 
 -14  -4   8      673.65      722.02    242.43 o 
 -13  -4   8      658.38     1011.88    205.54 o 
 -12  -4   8       81.07       73.78    126.49 o 
 -11  -4   8      376.14      332.02    115.94 o 
 -10  -4   8     2274.74     2413.76    163.38 o 
  -9  -4   8       52.37      110.67     68.51 o 
  -8  -4   8     1145.59     1291.21    100.13 o 
  -7  -4   8      791.13      874.86     42.16 o 
  -6  -4   8      475.12      426.89     31.62 o 
  -5  -4   8      182.90      118.37     18.86 o 
  -4  -4   8     3368.26     3146.03    266.15 o 
  -3  -4   8     6393.49     6395.75    220.58 o 
  -2  -4   8     2043.22     1776.86    113.31 o 
  -1  -4   8      112.18       57.97     36.89 o 
   0  -4   8     3948.46     5031.79    163.46 o 
   1  -4   8      494.58      432.25     60.61 o 
   2  -4   8     1683.83     2401.99    210.81 o 
   3  -4   8      803.29     1156.43     81.69 o 
   4  -4   8     9859.91     9252.14    307.43 o 
   5  -4   8     1780.20     2127.98    111.80 o 
   6  -4   8     1422.83     1321.87    102.77 o 
   7  -4   8       79.98       46.46     50.21 o 
   8  -4   8      118.42      123.07     67.07 o 
   9  -4   8      413.14      385.97    205.54 o 
  10  -4   8       22.56      -52.70    100.13 o 
  11  -4   8     1190.71     1270.12    173.92 o 
  12  -4   8      919.29     1117.29    210.81 o 
  13  -4   8        0.48      163.38    173.92 o 
 -14  -3   8       40.21      289.86    163.38 o 
 -13  -3   8        0.33       15.81    173.92 o 
 -12  -3   8      433.77      437.43    137.03 o 
 -11  -3   8      587.52      679.86    100.13 o 
 -10  -3   8      258.01      316.21     94.86 o 
  -9  -3   8     3278.99     4010.64    184.46 o 
  -8  -3   8     1064.14     1064.59    142.30 o 
  -7  -3   8      317.25      300.40     31.62 o 
  -6  -3   8      161.22      216.08     31.62 o 
  -5  -3   8     6310.27     5802.48    148.92 o 
  -4  -3   8     5136.35     4482.86    171.30 o 
  -3  -3   8      313.19      530.40     52.17 o 
  -2  -3   8      471.40      392.00     42.73 o 
  -1  -3   8      409.14      288.92     84.32 o 
   0  -3   8      106.75      262.97    100.13 o 
   1  -3   8       49.13       17.98     31.51 o 
   2  -3   8     4008.55     3667.86    258.24 o 
   3  -3   8     4748.70     4935.06    169.28 o 
   4  -3   8      377.32      269.71     84.32 o 
   5  -3   8     1717.25     1781.87    105.40 o 
   6  -3   8       11.05      -57.97     57.97 o 
   7  -3   8      709.24      629.34     77.20 o 
   8  -3   8       55.46       72.67     63.73 o 
   9  -3   8      342.07      444.70    115.94 o 
  10  -3   8     1746.09     1749.71    195.00 o 
  12  -3   8      128.89     -163.38    184.46 o 
  13  -3   8       69.40     -189.73    205.54 o 
 -14  -2   8      131.49      305.67    152.84 o 
 -13  -2   8      302.54      363.65    131.76 o 
 -12  -2   8        1.52      -73.78    131.76 o 
 -11  -2   8     1416.24     1639.04    137.03 o 
 -10  -2   8     1817.71     1633.77    131.76 o 
  -9  -2   8     1278.20     1491.47    110.67 o 
  -8  -2   8      767.64      442.70     36.89 o 
  -7  -2   8       97.95       94.86     26.35 o 
  -6  -2   8      392.18      379.46     31.62 o 
  -5  -2   8      694.05      648.66     84.32 o 
  -4  -2   8     2621.23     2344.96     71.81 o 
  -3  -2   8     4156.00     3925.66    195.00 o 
  -2  -2   8      262.14      546.21     50.59 o 
  -1  -2   8        0.11       15.48     29.12 o 
   0  -2   8       10.28      -20.77     31.62 o 
   1  -2   8     5790.54     6431.81    197.40 o 
   2  -2   8     1687.31     1248.55     74.25 o 
   3  -2   8      522.04      367.03     50.59 o 
   4  -2   8      689.91      743.35     61.40 o 
   5  -2   8      430.37      443.81     68.51 o 
   6  -2   8       52.49       13.18     40.99 o 
   7  -2   8      383.53      448.53     72.03 o 
   8  -2   8     1423.41     2114.20    144.36 o 
   9  -2   8     2237.47     2194.62    445.33 o 
  10  -2   8        0.00      231.89    152.84 o 
  11  -2   8       40.33     -100.13    115.94 o 
  12  -2   8      101.94      263.51    189.73 o 
 -15  -1   8        7.39      268.78    168.65 o 
 -14  -1   8      230.19      210.81    142.30 o 
 -13  -1   8      249.52      173.92    110.67 o 
 -12  -1   8     2996.19     2956.60    205.54 o 
 -11  -1   8     1379.06     1417.69    137.03 o 
 -10  -1   8       40.68       73.78     63.24 o 
  -9  -1   8        0.53       15.81     31.62 o 
  -8  -1   8      208.47      268.78     36.89 o 
  -7  -1   8        5.11       47.43     26.35 o 
  -6  -1   8     1015.68      822.16     47.43 o 
  -5  -1   8     5165.93     4903.17    363.65 o 
  -4  -1   8     8129.75     9107.31    450.60 o 
  -3  -1   8     1015.17     1014.44    163.38 o 
  -2  -1   8       87.80       83.62     27.76 o 
  -1  -1   8     3859.81     5203.44    173.92 o 
   0  -1   8     2132.17     1767.52     77.99 o 
   1  -1   8     1746.16     2037.82     87.04 o 
   2  -1   8     3565.42     3834.44    130.27 o 
   3  -1   8     2842.91     2523.66    106.16 o 
   4  -1   8      888.49      953.73    150.20 o 
   5  -1   8      272.38      118.58    110.67 o 
   6  -1   8     1263.29     1493.37    137.03 o 
   7  -1   8     3678.10     2964.24    153.01 o 
   8  -1   8       18.27      178.03     71.02 o 
   9  -1   8      262.05      477.13    111.43 o 
  10  -1   8      182.06       52.70     94.86 o 
  11  -1   8      228.12      463.78    147.57 o 
  12  -1   8      100.76      263.51    147.57 o 
 -15   0   8        0.08      195.00    158.11 o 
 -14   0   8      757.65      732.56    168.65 o 
 -13   0   8     2852.40     2793.22    147.57 o 
 -12   0   8      269.05      232.15     44.17 o 
 -11   0   8      168.62      107.95     34.62 o 
 -10   0   8     1641.62     1965.79     84.32 o 
  -9   0   8      221.13      142.30     26.35 o 
  -8   0   8       82.61       47.43     26.35 o 
  -7   0   8     2548.85     2229.31     84.32 o 
  -6   0   8     4541.17     4279.42    121.22 o 
  -5   0   8     2153.29     2413.76    100.13 o 
  -4   0   8     1749.81     2022.24     59.28 o 
  -3   0   8      172.71       97.28     24.01 o 
  -2   0   8      169.60      147.57     35.26 o 
  -1   0   8     1098.33      879.27     48.45 o 
   0   0   8     1234.18     1294.23     63.02 o 
   1   0   8     3674.31     3057.06    108.07 o 
   2   0   8      368.66      298.84     40.49 o 
   3   0   8        0.14       -2.11     35.08 o 
   4   0   8      188.90      205.55     65.88 o 
   5   0   8     1269.11     1019.61     77.20 o 
   6   0   8     1218.00     1587.07    102.43 o 
   7   0   8      855.77      908.98     85.47 o 
   8   0   8     1202.43      881.12    104.35 o 
   9   0   8       98.44      263.51     94.86 o 
  10   0   8      122.10       21.08    105.40 o 
  11   0   8      196.03      147.57    115.94 o 
  12   0   8      685.86     1001.34    184.46 o 
 -15   1   8      819.97     1048.77    252.97 o 
 -14   1   8       60.07      231.89    126.49 o 
 -13   1   8      341.79      320.76     86.96 o 
 -12   1   8      764.36      808.60     71.16 o 
 -11   1   8      725.07      601.11     59.64 o 
 -10   1   8      237.68      166.85     65.88 o 
  -9   1   8      392.74      400.54     31.62 o 
  -8   1   8     2187.43     2050.12     68.51 o 
  -7   1   8      933.98     1096.21     47.43 o 
  -6   1   8       61.27       89.59     26.35 o 
  -5   1   8      632.52      774.72     47.43 o 
  -4   1   8       16.58       29.86     18.86 o 
  -3   1   8     1549.27     2092.79     68.20 o 
  -2   1   8     3550.61     3824.72    100.02 o 
  -1   1   8    22497.54    22638.15    669.32 o 
   0   1   8     5874.03     4984.40    158.35 o 
   1   1   8       20.56      -22.35     22.35 o 
   2   1   8      412.87      487.62     44.72 o 
   3   1   8      963.02      827.86     68.51 o 
   4   1   8      370.34      410.59     46.75 o 
   5   1   8      361.60      463.78     62.05 o 
   6   1   8     3475.53     3024.25    147.17 o 
   7   1   8      399.50      697.51     96.03 o 
   8   1   8      166.19       60.37     60.73 o 
   9   1   8       25.69      -19.93     59.28 o 
  10   1   8      241.48      458.51    126.49 o 
  11   1   8     1285.99     1064.59    179.19 o 
  12   1   8       12.23     -200.27    200.27 o 
 -15   2   8       30.57     -121.22    121.22 o 
 -14   2   8     1038.10     1375.53    221.35 o 
 -13   2   8     1150.48     1123.97     94.86 o 
 -12   2   8      215.88      184.12     73.78 o 
 -11   2   8       34.89       19.40     33.43 o 
 -10   2   8      999.62      863.62     53.96 o 
  -9   2   8     3134.04     3177.75    144.93 o 
  -8   2   8      287.91      384.73     31.62 o 
  -7   2   8     2243.79     2292.55     73.78 o 
  -6   2   8     2643.08     3109.43     84.32 o 
  -5   2   8     2546.59     2729.98     84.32 o 
  -4   2   8      132.40       97.60     18.86 o 
  -3   2   8     3394.76     3468.17    121.22 o 
  -2   2   8    12890.33    12863.26    269.45 o 
  -1   2   8      170.44      195.25     24.01 o 
   0   2   8      244.95      310.21     60.61 o 
   1   2   8      639.88      434.94     37.27 o 
   2   2   8     2624.17     3087.04    116.99 o 
   3   2   8      186.95      244.98     63.24 o 
   4   2   8     2101.47     1902.73     94.97 o 
   5   2   8     5497.17     6545.96    231.05 o 
   6   2   8      443.93      421.52     64.50 o 
   7   2   8      224.82      196.36     56.96 o 
   8   2   8      118.82       50.59     63.24 o 
   9   2   8      660.71      555.94    176.55 o 
  10   2   8       15.36     -100.13    100.13 o 
  11   2   8       14.52      -68.51    168.65 o 
 -15   3   8      551.84      210.81    189.73 o 
 -14   3   8      316.52      469.05     89.59 o 
 -13   3   8      141.88      121.22     51.85 o 
 -12   3   8       47.70       29.86     42.42 o 
 -11   3   8      613.52      629.12     69.22 o 
 -10   3   8     1251.76     1202.42    113.31 o 
  -9   3   8      191.49      182.55     29.06 o 
  -8   3   8     4358.16     4679.71    287.23 o 
  -7   3   8       34.54      126.49     26.35 o 
  -6   3   8      416.72      363.65     31.62 o 
  -5   3   8      388.65      416.35     26.35 o 
  -4   3   8     2275.12     2382.14     79.05 o 
  -3   3   8      571.22      504.77     24.82 o 
  -2   3   8      105.70      120.04     14.91 o 
  -1   3   8     1705.53     1519.38     51.77 o 
   0   3   8     1973.91     2091.97     64.50 o 
   1   3   8        1.67       12.30     21.44 o 
   2   3   8      326.79      287.75     55.34 o 
   3   3   8     5357.38     5673.31    247.70 o 
   4   3   8     2362.54     2143.95    131.76 o 
   5   3   8        8.97       16.01     84.32 o 
   6   3   8      189.52      187.64    108.04 o 
   7   3   8      639.48      473.36     74.25 o 
   8   3   8      117.81       99.75    129.12 o 
   9   3   8      108.87      154.54    223.98 o 
  10   3   8     1380.04     1380.80    216.08 o 
  11   3   8      487.77      368.92    152.84 o 
 -15   4   8       21.46       52.70    115.94 o 
 -14   4   8       14.64       18.97     61.39 o 
 -13   4   8      135.42      225.79     59.64 o 
 -12   4   8      316.33      304.55    110.67 o 
 -11   4   8      746.08      620.45     63.24 o 
 -10   4   8     4727.59     4706.99    140.43 o 
  -9   4   8     3301.49     3468.53    108.46 o 
  -8   4   8      102.41       83.56     23.99 o 
  -7   4   8      107.59       73.78     21.08 o 
  -6   4   8     1239.35     1328.10     47.43 o 
  -5   4   8     2408.28     2081.74     57.97 o 
  -4   4   8      182.91      168.65     15.81 o 
  -3   4   8      861.91      924.08     73.78 o 
  -2   4   8     4686.00     4815.83    137.44 o 
  -1   4   8       27.54       60.92     14.91 o 
   0   4   8      127.25      102.36     20.24 o 
   1   4   8     1152.34     1295.48     51.77 o 
   2   4   8     5337.43     5519.10    147.94 o 
   3   4   8      201.65      191.71     35.26 o 
   4   4   8        4.16        0.00     55.34 o 
   5   4   8      328.44      224.15     59.28 o 
   6   4   8      284.98      294.19     59.28 o 
   7   4   8       69.27       25.60     51.77 o 
   8   4   8      497.85      419.47     87.52 o 
   9   4   8     1643.99     1420.10    179.19 o 
  10   4   8      139.47     -121.22    121.22 o 
 -15   5   8      176.75      305.67    126.49 o 
 -14   5   8      449.15      541.20    109.17 o 
 -13   5   8      560.41      600.51    100.41 o 
 -12   5   8     1400.85     1524.03    150.20 o 
 -11   5   8     3731.25     4001.78    242.43 o 
 -10   5   8      832.65      846.69    166.01 o 
  -9   5   8      158.36      143.49     31.12 o 
  -8   5   8      405.60      490.22     36.61 o 
  -7   5   8       30.86       26.35     21.08 o 
  -6   5   8      311.42      326.75     26.35 o 
  -5   5   8     2904.68     2924.97     73.78 o 
  -4   5   8     5001.27     5033.06    184.46 o 
  -3   5   8     1013.32      980.26    105.40 o 
  -2   5   8       15.71      -47.43     68.51 o 
  -1   5   8        3.07        7.91      7.91 o 
   0   5   8     1653.14     1572.07     54.42 o 
   1   5   8     1001.29      949.94     41.77 o 
   2   5   8      953.77     1012.17    102.77 o 
   3   5   8      470.66      576.26     48.02 o 
   4   5   8     2282.93     2275.92    103.83 o 
   5   5   8      225.23      236.50     46.75 o 
   6   5   8      210.32      146.91     51.35 o 
   7   5   8     1298.28     1327.47     88.57 o 
   8   5   8     1227.18     1295.90    114.95 o 
   9   5   8       24.61       31.62     84.32 o 
  10   5   8       94.81       57.97     94.86 o 
 -15   6   8       33.66      216.08    142.30 o 
 -14   6   8        9.76      -81.50    103.55 o 
 -13   6   8     1391.31     1121.61    122.81 o 
 -12   6   8     1036.71     1084.47    147.57 o 
 -11   6   8      384.40      347.22     49.47 o 
 -10   6   8      154.73      192.07     47.43 o 
  -9   6   8     1860.72     1963.73    118.58 o 
  -8   6   8      237.99      219.83     47.43 o 
  -7   6   8      271.55      292.40     22.35 o 
  -6   6   8    16010.61    16622.29    332.02 o 
  -5   6   8     3327.31     3436.19    152.84 o 
  -4   6   8     1997.41     1744.44    100.13 o 
  -3   6   8      516.35      458.51     57.97 o 
  -2   6   8     1482.84     1454.58    121.22 o 
  -1   6   8     3128.43     3220.11    200.27 o 
   0   6   8      182.20      231.14     14.14 o 
   1   6   8     3672.90     3705.88    116.00 o 
   2   6   8     3121.15     3120.14    104.32 o 
   3   6   8      747.54      844.83     53.17 o 
   4   6   8        0.41       41.70     68.51 o 
   5   6   8      317.53      333.59     71.15 o 
   6   6   8     1801.62     1806.89    117.94 o 
   7   6   8      365.81      170.76     61.39 o 
   8   6   8      437.05      276.16    168.65 o 
   9   6   8      619.14      758.91    121.22 o 
 -15   7   8      251.62      242.43    163.38 o 
 -14   7   8     1053.00     1099.93    128.53 o 
 -13   7   8      450.13      489.65     92.23 o 
 -12   7   8        4.77      102.33     59.64 o 
 -11   7   8      130.71      184.89     44.80 o 
 -10   7   8      578.95      615.95     47.77 o 
  -9   7   8      504.83      446.63     39.00 o 
  -8   7   8     1605.87     1564.63     61.39 o 
  -7   7   8     4111.91     4316.31    110.67 o 
  -6   7   8     1227.78     1169.99     36.89 o 
  -5   7   8     1379.22     1628.50    105.40 o 
  -4   7   8      611.20      516.48     63.24 o 
  -3   7   8      261.75      147.57     52.70 o 
  -2   7   8      363.15      379.46     84.32 o 
  -1   7   8     2146.85     1955.25    163.38 o 
   0   7   8     4202.05     4358.48    110.67 o 
   1   7   8     2261.05     2513.90     79.05 o 
   2   7   8        0.23      -12.65     26.31 o 
   3   7   8      320.18      347.59     40.49 o 
   4   7   8      983.31     1051.35     67.07 o 
   5   7   8      357.57      399.69     60.24 o 
   6   7   8      390.66      301.20     76.42 o 
   7   7   8     1664.78     1609.29    112.49 o 
   8   7   8      656.95      492.03    171.28 o 
   9   7   8       43.55      195.00    105.40 o 
 -15   8   8      167.90       15.81    110.67 o 
 -14   8   8      213.24      150.51     86.78 o 
 -13   8   8      427.38      573.90    142.30 o 
 -12   8   8      208.82      214.67     55.53 o 
 -11   8   8      257.44      386.60    102.77 o 
 -10   8   8       16.70       -1.76     33.00 o 
  -9   8   8     1133.77     1054.34    108.04 o 
  -8   8   8       22.89        3.95     23.72 o 
  -7   8   8       10.91       15.81     15.81 o 
  -6   8   8      764.36      743.10     84.32 o 
  -5   8   8      109.41       57.97     68.51 o 
  -4   8   8      303.16      216.08     68.51 o 
  -3   8   8      339.71      295.13     63.24 o 
  -2   8   8     5085.60     5322.93    300.40 o 
  -1   8   8     3462.02     4021.18    274.05 o 
   0   8   8      947.34     1023.66    137.03 o 
   1   8   8       34.82       -6.95     25.28 o 
   2   8   8       22.79       15.81     21.08 o 
   3   8   8      649.69      600.81     47.43 o 
   4   8   8       18.29       10.26     34.10 o 
   5   8   8     1999.10     1976.08    318.85 o 
   6   8   8     2340.19     2113.52    189.73 o 
   7   8   8      284.85      197.03     70.22 o 
   8   8   8       30.39       42.16     84.32 o 
 -14   9   8      743.12     1148.91    184.46 o 
 -13   9   8      117.16      105.23     55.54 o 
 -12   9   8       34.64      -14.21     39.90 o 
 -11   9   8      176.84      103.25     39.00 o 
 -10   9   8     1606.31     1591.93     84.32 o 
  -9   9   8       65.24       84.32     30.22 o 
  -8   9   8      159.40      163.91     47.43 o 
  -7   9   8     2287.26     2108.09    147.57 o 
  -6   9   8      374.26      442.70     79.05 o 
  -5   9   8      934.79      922.29    100.13 o 
  -4   9   8      933.47      969.72     94.86 o 
  -3   9   8     1018.49     1112.02    100.13 o 
  -2   9   8      297.52      284.59     89.59 o 
  -1   9   8      175.88      152.84     84.32 o 
   0   9   8       80.20      122.32     42.16 o 
   1   9   8       72.91       57.29     39.53 o 
   2   9   8       86.83       46.60     28.71 o 
   3   9   8      118.41       75.54     52.70 o 
   4   9   8     1830.96     1864.08    258.24 o 
   5   9   8      615.94      519.04     70.16 o 
   6   9   8        0.07       58.42     56.07 o 
   7   9   8        1.53       12.10     63.18 o 
 -13  10   8       20.87       -5.27     68.51 o 
 -12  10   8      387.26      417.57     73.11 o 
 -11  10   8      375.35      348.71     57.97 o 
 -10  10   8      172.40      275.79     68.51 o 
  -9  10   8     1351.39     1292.04     69.64 o 
  -8  10   8      386.06      434.08     29.12 o 
  -7  10   8      265.82      305.67     79.05 o 
  -6  10   8      121.50      152.84     79.05 o 
  -5  10   8     1024.60     1022.42    100.13 o 
  -4  10   8      605.82      669.32     89.59 o 
  -3  10   8      183.39      358.38     84.32 o 
  -2  10   8     1143.40     1307.02    142.30 o 
  -1  10   8      663.22      353.11    100.13 o 
   0  10   8      235.64      168.51     52.70 o 
   1  10   8        5.85       25.30     79.05 o 
   2  10   8     2294.77     2213.96     97.99 o 
   3  10   8     1468.18     1342.30     84.32 o 
   4  10   8       57.99       23.11     46.75 o 
   5  10   8      133.91      156.56     63.02 o 
   6  10   8      169.65      142.30     89.59 o 
 -10  11   8     1294.48     1301.75    100.13 o 
  -9  11   8      444.35      511.15     79.05 o 
  -8  11   8      123.64       57.97    105.40 o 
  -7  11   8      118.28      268.78    110.67 o 
  -6  11   8      101.32       52.70     89.59 o 
  -5  11   8       24.66      268.78    142.30 o 
  -4  11   8      323.65      295.13     73.78 o 
  -3  11   8     1633.90     1881.47    152.84 o 
  -2  11   8      550.62      358.38    110.67 o 
  -1  11   8      341.63      416.35    110.67 o 
   0  11   8       51.54       10.54    105.40 o 
   1  11   8     1039.73      895.15     57.79 o 
   2  11   8      407.88      388.28     60.45 o 
   3  11   8      190.06      279.32    115.94 o 
   4  11   8        3.57      -31.62    126.49 o 
   5  11   8      212.43      258.24    137.03 o 
 -10  12   8        0.51      226.62    142.30 o 
  -9  12   8        4.69      -15.81    100.13 o 
  -8  12   8       66.56     -142.30    142.30 o 
  -7  12   8        8.82       57.97    110.67 o 
  -6  12   8      575.42      859.05    168.65 o 
  -5  12   8     1556.89     1459.85    200.27 o 
  -4  12   8      132.25      -36.89     94.86 o 
  -3  12   8        0.09      -52.70     84.32 o 
  -2  12   8        3.11        5.27     84.32 o 
  -1  12   8      179.89      189.73    105.40 o 
   0  12   8      161.27      442.70    152.84 o 
   1  12   8      289.00      295.13    121.22 o 
   2  12   8      473.87      432.16    163.38 o 
  -9  13   8      129.59      216.08    142.30 o 
  -8  13   8        0.54      -63.24    168.65 o 
  -7  13   8     1731.72     2007.96    289.86 o 
  -6  13   8     2614.93     2197.68    274.05 o 
  -5  13   8      251.56      437.43    131.76 o 
  -4  13   8       37.81     -105.40    105.40 o 
  -3  13   8        5.57      131.76    158.11 o 
  -2  13   8      170.24      -26.35    110.67 o 
  -1  13   8        4.14      -31.62    100.13 o 
   0  13   8      597.19      505.94    195.00 o 
   1  13   8     1117.47     1191.07    189.73 o 
  -8  14   8     1419.99     1475.66    274.05 o 
  -7  14   8      444.29      664.05    231.89 o 
  -6  14   8       20.56      -21.08    184.46 o 
  -5  14   8       25.52      -26.35    126.49 o 
  -4  14   8        1.73      -94.86    121.22 o 
  -3  14   8       25.70      205.54    137.03 o 
  -2  14   8      645.94      574.45    200.27 o 
  -1  14   8     1431.59     1517.82    216.08 o 
  -3 -14   9       87.30      -94.86    200.27 o 
  -2 -14   9       98.34      -10.54    126.49 o 
  -1 -14   9      292.53      258.24    147.57 o 
   0 -14   9       25.12        0.00    115.94 o 
   1 -14   9     1501.18     1492.10    169.49 o 
   2 -14   9     1288.89      869.59    221.35 o 
   3 -14   9       24.49      -52.70    126.49 o 
   4 -14   9        2.39       52.70    126.49 o 
   5 -14   9      218.46      -73.78    184.46 o 
   6 -14   9      393.16      458.51    158.11 o 
  -5 -13   9       35.87     -142.30    142.30 o 
  -4 -13   9      172.71      126.49    189.73 o 
  -3 -13   9      122.67      161.06     92.94 o 
  -2 -13   9       31.67     -126.49    126.49 o 
  -1 -13   9     1377.90     1707.55    210.81 o 
   0 -13   9     1816.34     1748.56    158.17 o 
   1 -13   9       89.39      -48.02     66.77 o 
   2 -13   9       56.25       -4.61     83.76 o 
   3 -13   9        0.71      -16.80    139.66 o 
   4 -13   9      111.76      195.00    158.11 o 
   5 -13   9      166.91      115.94    163.38 o 
   6 -13   9      533.74      411.08    158.11 o 
   7 -13   9     1765.69     1354.45    216.08 o 
   8 -13   9      323.91      110.67    137.03 o 
  -7 -12   9      208.88      358.38    173.92 o 
  -6 -12   9      589.11      779.99    179.19 o 
  -5 -12   9       46.38      184.46    137.03 o 
  -4 -12   9        3.02      163.38    173.92 o 
  -3 -12   9       88.38      205.54    126.49 o 
  -2 -12   9     1471.42     1508.38    122.81 o 
  -1 -12   9      517.86      728.76    111.05 o 
   0 -12   9        2.59      161.32     81.69 o 
   1 -12   9      543.76      258.00     78.00 o 
   2 -12   9        5.62       64.79    108.04 o 
   3 -12   9       57.18      -13.25     65.14 o 
   4 -12   9      163.10      321.26     87.52 o 
   5 -12   9      993.87     1017.15    200.27 o 
   6 -12   9      946.88      832.70    173.92 o 
   7 -12   9       28.53      -63.24    110.67 o 
   8 -12   9       21.62      -42.16    126.49 o 
  -8 -11   9     1108.37      964.45    221.35 o 
  -7 -11   9      741.51      917.02    200.27 o 
  -6 -11   9       52.34      142.30    179.19 o 
  -5 -11   9      114.53      247.70    137.03 o 
  -4 -11   9      149.83      268.78    137.03 o 
  -3 -11   9      345.49      319.61     67.07 o 
  -2 -11   9       69.35       50.73     40.67 o 
  -1 -11   9     1830.82     1734.22    108.22 o 
   0 -11   9      668.20      549.76     67.79 o 
   1 -11   9       66.84       75.89     55.53 o 
   2 -11   9        0.05      124.46    115.94 o 
   3 -11   9      582.50      578.50     91.17 o 
   4 -11   9     1142.10     1351.11    142.30 o 
   5 -11   9       20.45       52.70     94.86 o 
   6 -11   9      406.21      632.43    137.03 o 
   7 -11   9      355.68      226.62    152.84 o 
   8 -11   9      671.20      843.24    179.19 o 
   9 -11   9       42.36      -26.35    126.49 o 
  10 -11   9      533.81      432.16    168.65 o 
  -9 -10   9     1143.91     1270.12    268.78 o 
  -8 -10   9      140.31       15.81    195.00 o 
  -7 -10   9       27.17      189.73    131.76 o 
  -6 -10   9      100.01      121.22    110.67 o 
  -5 -10   9       83.51       95.42     22.36 o 
  -4 -10   9      136.27      127.22     65.88 o 
  -3 -10   9      710.84      777.62    129.12 o 
  -2 -10   9     3840.86     3918.14    173.54 o 
  -1 -10   9        0.92       12.14     37.20 o 
   0 -10   9       31.04       80.97     65.88 o 
   1 -10   9       61.07       82.57     72.60 o 
   2 -10   9      184.24      198.23     75.82 o 
   3 -10   9      797.99      678.56    231.89 o 
   4 -10   9        0.31       36.46     68.27 o 
   5 -10   9      319.34      484.87    210.81 o 
   6 -10   9      295.05      210.81    110.67 o 
   7 -10   9      310.50      801.07    137.03 o 
   8 -10   9        1.48      -52.70    105.40 o 
   9 -10   9      954.33     1090.94    210.81 o 
  10 -10   9      156.68      205.54    147.57 o 
  11 -10   9        8.62      284.59    158.11 o 
 -10  -9   9      929.02      700.94    195.00 o 
  -9  -9   9        0.04       63.24    126.49 o 
  -8  -9   9       54.43       57.97    105.40 o 
  -7  -9   9        8.50      121.22    105.40 o 
  -6  -9   9      309.57      284.59    100.13 o 
  -5  -9   9      163.87      195.00     31.62 o 
  -4  -9   9     2949.18     2738.48    134.39 o 
  -3  -9   9     1095.26     1074.74     77.29 o 
  -2  -9   9       50.46      125.20     68.27 o 
  -1  -9   9      145.93      199.54     66.77 o 
   0  -9   9      799.16      926.59     96.68 o 
   1  -9   9      283.12      285.36    115.94 o 
   2  -9   9       90.33      220.54     67.04 o 
   3  -9   9     1294.80     1677.97    231.89 o 
   4  -9   9      745.24      553.28     87.52 o 
   5  -9   9        0.41       33.64     62.05 o 
   6  -9   9        3.75       42.04     78.51 o 
   7  -9   9      283.52      221.35    115.94 o 
   8  -9   9      824.92      880.13    189.73 o 
   9  -9   9       59.91     -100.13    105.40 o 
  10  -9   9      516.48      722.02    168.65 o 
  11  -9   9      765.49     1354.45    279.32 o 
 -11  -8   9      226.09      205.54    163.38 o 
 -10  -8   9      145.79      252.97    137.03 o 
  -9  -8   9       63.63       68.51    121.22 o 
  -8  -8   9       29.50       21.08    110.67 o 
  -7  -8   9       78.56       84.32     73.78 o 
  -6  -8   9      922.59      790.53    100.13 o 
  -5  -8   9     1724.78     1623.23     84.32 o 
  -4  -8   9      913.91      886.56     64.38 o 
  -3  -8   9        9.04       80.76     62.05 o 
  -2  -8   9      559.92      512.39     83.79 o 
  -1  -8   9      491.26      602.86     97.50 o 
   0  -8   9      136.28      219.59     86.96 o 
   1  -8   9     2943.43     3008.77    216.08 o 
   2  -8   9     5086.37     4866.81    223.60 o 
   3  -8   9      688.22      455.55     68.27 o 
   4  -8   9       74.75      158.11     79.05 o 
   5  -8   9       86.02       -9.37     65.85 o 
   6  -8   9     1052.88     1049.04    292.50 o 
   7  -8   9      315.72      563.34     92.27 o 
   8  -8   9      700.25      569.18    126.49 o 
   9  -8   9     1716.99     1670.66    231.89 o 
  10  -8   9     1004.88      769.45    163.38 o 
  11  -8   9       28.11     -121.22    121.22 o 
 -12  -7   9      276.00      537.56    195.00 o 
 -11  -7   9      579.17      553.37    173.92 o 
 -10  -7   9       22.73      -21.08    105.40 o 
  -9  -7   9       33.81       52.70    100.13 o 
  -8  -7   9      436.82      426.89    105.40 o 
  -7  -7   9     2883.25     2772.14    189.73 o 
  -6  -7   9     1477.43     1338.64     57.97 o 
  -5  -7   9      202.36      226.62     68.51 o 
  -4  -7   9      491.39      385.28     69.64 o 
  -3  -7   9     1454.04     1510.33    113.25 o 
  -2  -7   9       34.15       47.43     53.17 o 
  -1  -7   9      440.37      314.63     53.94 o 
   0  -7   9     5228.02     6374.20    243.05 o 
   1  -7   9     2047.76     1952.55    120.73 o 
   2  -7   9       61.60       54.18     45.58 o 
   3  -7   9      102.06      -44.03     53.47 o 
   4  -7   9       95.04       88.42     50.21 o 
   5  -7   9      441.30      376.07     73.11 o 
   6  -7   9       19.15       42.16     70.16 o 
   7  -7   9      737.82      780.56    101.19 o 
   8  -7   9     1384.26     1487.01    384.73 o 
   9  -7   9       14.68      105.40    115.94 o 
  10  -7   9       17.43      -63.24    110.67 o 
  11  -7   9      356.18      316.21    195.00 o 
  12  -7   9      295.79      189.73    184.46 o 
 -12  -6   9      800.31     1038.23    231.89 o 
 -11  -6   9       95.46       63.24    126.49 o 
 -10  -6   9       43.94       15.81    100.13 o 
  -9  -6   9      597.00      548.10    131.76 o 
  -8  -6   9     2208.90     2065.93    163.38 o 
  -7  -6   9      459.18      221.35     68.51 o 
  -6  -6   9     2856.21     2740.52    163.38 o 
  -5  -6   9      828.85     1019.02     73.11 o 
  -4  -6   9      378.60      353.06     59.28 o 
  -3  -6   9      282.94      222.82    115.94 o 
  -2  -6   9      821.48     1146.85     92.27 o 
  -1  -6   9     3542.70     3496.94    218.71 o 
   0  -6   9      358.70      435.81     59.28 o 
   1  -6   9      125.10      230.52     56.54 o 
   2  -6   9      544.95      503.04     61.40 o 
   3  -6   9        4.39       34.03     65.14 o 
   4  -6   9     1212.25     1224.96     93.17 o 
   5  -6   9     1230.61     1148.27     98.28 o 
   6  -6   9      649.88      721.10     86.77 o 
   7  -6   9      888.08      720.17    104.15 o 
   8  -6   9        0.02       58.54     73.78 o 
   9  -6   9       94.90      195.00    100.13 o 
  10  -6   9      186.91      137.03    152.84 o 
  11  -6   9       18.83      -79.05    115.94 o 
 -13  -5   9      109.64     -205.54    205.54 o 
 -12  -5   9      132.45      195.00    189.73 o 
 -11  -5   9       21.92      -68.51    147.57 o 
 -10  -5   9      393.04      590.27    163.38 o 
  -9  -5   9      233.22      321.48    110.67 o 
  -8  -5   9     1156.08     1333.37    121.22 o 
  -7  -5   9     4925.48     5159.55    152.84 o 
  -6  -5   9      902.42     1075.13     94.86 o 
  -5  -5   9       44.42      165.11     65.88 o 
  -4  -5   9      457.55      456.43     61.40 o 
  -3  -5   9     1206.14     1131.38     83.79 o 
  -2  -5   9     2689.48     2815.08    128.20 o 
  -1  -5   9       64.43      160.23     63.24 o 
   0  -5   9     2700.93     2524.44    113.62 o 
   1  -5   9     1266.01     1616.03    121.22 o 
   2  -5   9      495.87      445.94     94.86 o 
   3  -5   9     1350.50     1434.99    102.43 o 
   4  -5   9     3320.72     3791.26    173.26 o 
   5  -5   9     3717.94     3762.49    179.77 o 
   6  -5   9      157.22       75.29     51.77 o 
   7  -5   9      201.54      306.63     73.78 o 
   8  -5   9      307.88      272.44     91.24 o 
   9  -5   9       84.98      295.13    121.22 o 
  10  -5   9      139.87      105.40    115.94 o 
  11  -5   9     1404.81     1212.15    252.97 o 
  12  -5   9     1428.78     1391.34    221.35 o 
 -14  -4   9        5.26      -79.05    142.30 o 
 -13  -4   9       68.89       42.16    126.49 o 
 -12  -4   9       67.15      -26.35    110.67 o 
 -11  -4   9      308.36      447.97    131.76 o 
 -10  -4   9       23.37       10.54     63.24 o 
  -9  -4   9     1798.16     1886.74    137.03 o 
  -8  -4   9      715.81      595.54    110.67 o 
  -7  -4   9      532.67      542.83     42.16 o 
  -6  -4   9     1010.83     1106.75     94.86 o 
  -5  -4   9      223.04      280.36     39.53 o 
  -4  -4   9     5092.83     5904.35    258.24 o 
  -3  -4   9      440.36      376.34     51.77 o 
  -2  -4   9      151.28       49.72     39.90 o 
  -1  -4   9     2970.34     3319.98    184.46 o 
   0  -4   9     2177.74     1742.85     98.28 o 
   1  -4   9       58.13      142.07    126.49 o 
   2  -4   9      538.92      596.33     68.27 o 
   3  -4   9     2429.34     2320.80    120.04 o 
   4  -4   9     2792.68     2438.08    122.30 o 
   5  -4   9      997.00      815.82     92.23 o 
   6  -4   9     1608.45     1917.25    130.27 o 
   7  -4   9      479.15      260.52     68.87 o 
   8  -4   9      142.42      229.94     77.29 o 
   9  -4   9       49.49      -63.24     84.32 o 
  10  -4   9     2137.47     1860.39    252.97 o 
  11  -4   9      358.76      453.24    163.38 o 
  12  -4   9       97.21     -152.84    152.84 o 
 -14  -3   9      204.36      258.24    173.92 o 
 -13  -3   9      353.85      490.13    200.27 o 
 -12  -3   9      243.71      231.89    137.03 o 
 -11  -3   9      925.72      943.37    137.03 o 
 -10  -3   9     1114.33      927.56    110.67 o 
  -9  -3   9       17.79      -26.35     52.70 o 
  -8  -3   9       14.32       31.62     26.35 o 
  -7  -3   9       11.68       36.89     26.35 o 
  -6  -3   9       51.93      115.94     42.16 o 
  -5  -3   9        3.85       23.51     22.35 o 
  -4  -3   9     2010.51     1917.96    106.16 o 
  -3  -3   9     5636.83     6379.21    376.82 o 
  -2  -3   9      559.81      390.39     44.72 o 
  -1  -3   9       87.88       54.92     35.26 o 
   0  -3   9      199.20      193.57     44.26 o 
   1  -3   9     2451.83     2253.67    155.47 o 
   2  -3   9     1003.65      985.53    100.13 o 
   3  -3   9     1370.31     1164.95     81.73 o 
   4  -3   9     3232.28     3344.18    145.19 o 
   5  -3   9      217.79      131.59     56.54 o 
   6  -3   9       68.01       94.86    121.22 o 
   7  -3   9       35.18       75.10     58.24 o 
   8  -3   9      957.27      743.15     98.70 o 
   9  -3   9      948.61     1097.58    137.93 o 
  10  -3   9       20.79      -42.16    100.13 o 
  11  -3   9      908.29      811.61    195.00 o 
  12  -3   9       33.53      -79.05    147.57 o 
 -14  -2   9       54.93      268.78    168.65 o 
 -13  -2   9      137.85      168.65    110.67 o 
 -12  -2   9     3335.03     4210.91    316.21 o 
 -11  -2   9     1675.39     1697.01    137.03 o 
 -10  -2   9        5.71      105.40     57.97 o 
  -9  -2   9      274.21      274.05     36.89 o 
  -8  -2   9      917.86      864.32     57.97 o 
  -7  -2   9      482.16      558.64     47.43 o 
  -6  -2   9      396.80      411.08     57.97 o 
  -5  -2   9     7733.30     8821.95    222.69 o 
  -4  -2   9     6551.95     6105.29    411.08 o 
  -3  -2   9     1598.49     1391.37     76.33 o 
  -2  -2   9      689.48      929.58     66.77 o 
  -1  -2   9       59.03      -12.88     44.80 o 
   0  -2   9      204.74       93.36     37.95 o 
   1  -2   9       49.44       18.74     32.92 o 
   2  -2   9     5162.49     5870.79    202.61 o 
   3  -2   9     3886.97     3479.42    205.54 o 
   4  -2   9      125.23        6.78     63.24 o 
   5  -2   9        7.36       18.45     44.72 o 
   6  -2   9      100.18       88.84     86.96 o 
   7  -2   9     1168.76     1594.44    124.80 o 
   8  -2   9       51.12        2.87     59.40 o 
   9  -2   9      747.74      563.66    100.41 o 
  10  -2   9      710.12     1069.86    163.38 o 
  11  -2   9      325.99      247.70    137.03 o 
  12  -2   9        0.52      -21.08    142.30 o 
 -15  -1   9        1.53      305.67    231.89 o 
 -14  -1   9      186.52      110.67    126.49 o 
 -13  -1   9     1504.93     1765.53    216.08 o 
 -12  -1   9      641.37      595.54    100.13 o 
 -11  -1   9       47.70       36.89     68.51 o 
 -10  -1   9      590.28      447.97     84.32 o 
  -9  -1   9        6.74       36.89     31.62 o 
  -8  -1   9      514.33      584.99     52.70 o 
  -7  -1   9     1068.42     1117.29     57.97 o 
  -6  -1   9     4001.74     4158.21    152.84 o 
  -5  -1   9      808.84      717.51     44.26 o 
  -4  -1   9      564.50      651.90     65.88 o 
  -3  -1   9      712.94      653.09     60.61 o 
  -2  -1   9     2547.90     2134.55     89.44 o 
  -1  -1   9        0.42       -0.62     30.22 o 
   0  -1   9      929.28     1054.07     63.35 o 
   1  -1   9     8512.45     7946.26    234.42 o 
   2  -1   9     1731.29     2328.81    202.90 o 
   3  -1   9       15.79       97.79     32.92 o 
   4  -1   9      545.44      445.85     56.96 o 
   5  -1   9      153.99      383.98     68.27 o 
   6  -1   9      836.07      631.36     73.42 o 
   7  -1   9      154.45      177.75     61.40 o 
   8  -1   9      914.08     1243.56    126.49 o 
   9  -1   9     1708.72     1382.04    129.14 o 
  10  -1   9      349.63      279.32    126.49 o 
  11  -1   9       39.77      -94.86    126.49 o 
  12  -1   9      295.84       47.43    131.76 o 
 -15   0   9      473.15     1391.34    258.24 o 
 -14   0   9      228.21      226.62    131.76 o 
 -13   0   9      653.28      864.32    142.30 o 
 -12   0   9     1139.06     1238.50    121.22 o 
 -11   0   9      478.79      484.86     79.05 o 
 -10   0   9        0.25      -31.62     31.62 o 
  -9   0   9      487.96      505.94     47.43 o 
  -8   0   9     3951.95     4432.26    147.57 o 
  -7   0   9     2248.11     2366.33     84.32 o 
  -6   0   9      127.07      105.40     26.35 o 
  -5   0   9     1645.72     1435.06    121.22 o 
  -4   0   9      558.39      466.02     71.15 o 
  -3   0   9        3.05       -4.39     21.44 o 
  -2   0   9      284.25      424.97     50.07 o 
  -1   0   9     4050.37     3615.11    166.01 o 
   0   0   9    15039.96    16359.67    595.54 o 
   1   0   9      367.78      303.57     35.26 o 
   2   0   9       83.87      110.67     35.08 o 
   3   0   9      543.36      732.27     57.67 o 
   4   0   9      246.94       55.34     37.27 o 
   5   0   9      472.77      306.13     53.94 o 
   6   0   9      384.34      864.14     91.24 o 
   7   0   9     2662.39     2423.93    187.09 o 
   8   0   9        1.24       71.90     71.15 o 
   9   0   9       84.63       23.44     69.64 o 
  10   0   9      741.21      595.54    147.57 o 
  11   0   9      313.57      606.08    163.38 o 
  12   0   9       46.30        5.27    137.03 o 
 -15   1   9        8.89       57.97    126.49 o 
 -14   1   9     1780.42     1712.82    242.43 o 
 -13   1   9     1529.66     1575.80    121.22 o 
 -12   1   9      300.70      300.40     47.43 o 
 -11   1   9        4.25        0.00     31.62 o 
 -10   1   9      721.07      658.78     47.43 o 
  -9   1   9      404.61      516.48     42.16 o 
  -8   1   9      116.31       68.51     31.62 o 
  -7   1   9      895.24      990.80     57.97 o 
  -6   1   9      762.29      748.37     47.43 o 
  -5   1   9       94.71       97.88     25.30 o 
  -4   1   9      555.80      717.92     35.26 o 
  -3   1   9     1913.28     1722.78     59.40 o 
  -2   1   9     3701.47     3997.76    184.46 o 
  -1   1   9      129.73      134.96     24.01 o 
   0   1   9     1314.50     1033.39     59.63 o 
   1   1   9        2.15      -50.44     71.15 o 
   2   1   9      125.06       88.42     36.89 o 
   3   1   9       57.60       81.84     31.51 o 
   4   1   9     1557.78     1717.50     98.70 o 
   5   1   9     7746.38     7009.91    395.27 o 
   6   1   9     1040.80     1334.53     94.97 o 
   7   1   9      482.22      648.08     91.24 o 
   8   1   9      184.30      105.97     68.27 o 
   9   1   9      332.28      381.57     99.44 o 
  10   1   9      172.60      184.46    115.94 o 
  11   1   9      195.06       10.54    126.49 o 
 -15   2   9      883.27      864.32    179.19 o 
 -14   2   9      387.42      379.46    137.03 o 
 -13   2   9        2.71        5.27     41.10 o 
 -12   2   9      395.31      407.91     52.30 o 
 -11   2   9      298.19      363.97     68.51 o 
 -10   2   9        9.86        5.27     31.62 o 
  -9   2   9       33.62       52.70     26.35 o 
  -8   2   9     7399.62     7784.12    189.73 o 
  -7   2   9      908.79      811.61     42.16 o 
  -6   2   9      374.94      310.94     31.62 o 
  -5   2   9       89.41      105.40     26.35 o 
  -4   2   9     4081.14     4323.92    181.82 o 
  -3   2   9     2312.72     2163.15     65.85 o 
  -2   2   9      979.26      839.95     40.49 o 
  -1   2   9     3743.80     4140.57    121.22 o 
   0   2   9     1896.69     1992.66    131.76 o 
   1   2   9     1845.43     2016.03     85.71 o 
   2   2   9        4.78       -7.91     26.09 o 
   3   2   9     2835.52     2606.64    131.76 o 
   4   2   9     3610.40     3800.24    300.40 o 
   5   2   9        1.98       50.18     42.73 o 
   6   2   9      365.11      502.46     73.78 o 
   7   2   9       59.44       65.64     61.40 o 
   8   2   9       19.11      149.22     65.14 o 
   9   2   9        0.20       33.54    163.38 o 
  10   2   9      746.08      695.67    168.65 o 
  11   2   9      793.06      880.13    179.19 o 
 -15   3   9      184.08     -158.11    163.38 o 
 -14   3   9       50.13       57.97    147.57 o 
 -13   3   9      280.98      284.53     62.14 o 
 -12   3   9      526.38      603.61    102.77 o 
 -11   3   9      104.34       72.73     52.70 o 
 -10   3   9     2992.94     3303.68    101.05 o 
  -9   3   9     5950.93     6118.73    168.65 o 
  -8   3   9      545.13      453.24     36.89 o 
  -7   3   9        1.32       15.81     26.35 o 
  -6   3   9      292.62      205.54     26.35 o 
  -5   3   9      869.29      827.43     42.16 o 
  -4   3   9      733.10      649.25    155.47 o 
  -3   3   9     1273.22     1055.77     32.92 o 
  -2   3   9     3407.92     3394.29     91.17 o 
  -1   3   9     1325.99     1241.12     63.24 o 
   0   3   9       62.25       85.67     18.30 o 
   1   3   9     1066.11     1218.24     63.35 o 
   2   3   9     5349.19     5064.72    173.26 o 
   3   3   9       15.26       47.96     36.71 o 
   4   3   9     1044.74     1124.95     77.99 o 
   5   3   9      429.87      450.52     68.27 o 
   6   3   9      265.28      250.40     69.64 o 
   7   3   9       79.08       70.81     70.89 o 
   8   3   9      110.98        0.00     59.63 o 
   9   3   9     2404.92     2455.92    258.24 o 
  10   3   9      237.21      426.89    147.57 o 
 -15   4   9      230.23      110.67    173.92 o 
 -14   4   9       39.73      -63.24     63.24 o 
 -13   4   9      891.02      779.27    110.67 o 
 -12   4   9      247.73      343.94     58.98 o 
 -11   4   9     6173.90     6717.37    197.24 o 
 -10   4   9      822.00      842.84     56.57 o 
  -9   4   9       49.27       31.62     26.35 o 
  -8   4   9     1524.80     1412.42     63.24 o 
  -7   4   9       11.16        5.27     21.08 o 
  -6   4   9     2122.58     1949.98     63.24 o 
  -5   4   9      902.65      932.83     36.89 o 
  -4   4   9    12339.33    12332.33    310.94 o 
  -3   4   9     5360.92     5295.97    137.03 o 
  -2   4   9      626.71      809.19     29.81 o 
  -1   4   9     2652.96     2947.94     79.72 o 
   0   4   9     1143.68      980.99     42.73 o 
   1   4   9      976.78     1006.17     48.02 o 
   2   4   9      225.13      235.28     37.95 o 
   3   4   9     2704.27     2901.36    116.99 o 
   4   4   9     2688.76     3117.44    200.27 o 
   5   4   9      579.28      452.86     65.85 o 
   6   4   9      174.41      215.69     76.33 o 
   7   4   9      710.67      915.81    105.02 o 
   8   4   9     1121.06     1137.88    171.28 o 
   9   4   9        0.23      -52.70    100.13 o 
  10   4   9      178.46       89.59    173.92 o 
 -15   5   9       65.37     -152.84    152.84 o 
 -14   5   9        5.34      -57.09    100.13 o 
 -13   5   9      849.17      646.99     79.80 o 
 -12   5   9     1383.61     1321.37     93.37 o 
 -11   5   9       22.45       15.81     35.91 o 
 -10   5   9      617.29      578.09     54.91 o 
  -9   5   9      504.89      470.80     33.43 o 
  -8   5   9       18.11      -21.08     21.08 o 
  -7   5   9     1414.52     1480.93     57.97 o 
  -6   5   9     2988.80     3172.68     89.59 o 
  -5   5   9     3331.82     3341.32     79.05 o 
  -4   5   9      782.48      932.83    110.67 o 
  -2   5   9       94.61      110.67     89.59 o 
  -1   5   9        5.59       23.72     13.18 o 
   0   5   9      163.03      154.47     22.36 o 
   1   5   9     1603.40     1490.31     59.40 o 
   2   5   9     4508.88     4823.31    326.75 o 
   3   5   9     1569.79     1519.85     74.71 o 
   4   5   9        0.38      -56.83     65.88 o 
   5   5   9      379.68      337.72     51.67 o 
   6   5   9      462.18      380.46     59.64 o 
   7   5   9        3.24      -25.71     86.96 o 
   8   5   9      238.06      284.09     90.14 o 
   9   5   9      902.48      901.21    115.94 o 
 -15   6   9      109.37      195.00    173.92 o 
 -14   6   9      820.04      883.85     97.34 o 
 -13   6   9      406.39      552.03     97.50 o 
 -12   6   9      539.71      457.92    110.67 o 
 -11   6   9       99.24      117.78     63.24 o 
 -10   6   9        0.86      -32.92     32.92 o 
  -9   6   9       17.80       14.05     28.28 o 
  -8   6   9      644.76      537.56     42.16 o 
  -7   6   9     2768.75     2666.73     79.05 o 
  -6   6   9      232.54      231.89     21.08 o 
  -5   6   9      422.83      569.18     68.51 o 
  -4   6   9      292.74      242.43     52.70 o 
  -3   6   9       46.64       15.81     52.70 o 
  -1   6   9       16.17        5.27     68.51 o 
   0   6   9     3959.98     4239.78    114.01 o 
   1   6   9     3163.44     3163.89    105.24 o 
   2   6   9       71.56      127.93     50.07 o 
   3   6   9      424.27      479.32     48.02 o 
   4   6   9     1022.64     1054.03     69.22 o 
   5   6   9      437.05      468.79     63.02 o 
   6   6   9       67.48       81.01     47.77 o 
   7   6   9      610.22      666.79     77.95 o 
   8   6   9      983.68     1126.38    106.12 o 
   9   6   9       25.04       73.78    105.40 o 
 -15   7   9      347.60      321.48    126.49 o 
 -14   7   9        5.89       98.05     76.99 o 
 -13   7   9     1482.13     1547.00    168.65 o 
 -12   7   9      865.49      802.15     89.59 o 
 -11   7   9      126.99      199.11     41.34 o 
 -10   7   9       29.20       73.78     35.08 o 
  -9   7   9     2058.73     1969.22     78.00 o 
  -8   7   9      736.66      811.61     42.16 o 
  -7   7   9     1006.04     1090.94     42.16 o 
  -6   7   9      781.00      632.43     73.78 o 
  -5   7   9      667.65      795.80     79.05 o 
  -4   7   9      887.13      959.18     89.59 o 
  -3   7   9      479.16      395.27     89.59 o 
  -2   7   9     2909.82     3083.08    195.00 o 
  -1   7   9     2645.67     2566.60    195.00 o 
   0   7   9      292.90      179.19     21.08 o 
   1   7   9        0.96       10.54     21.08 o 
   2   7   9       21.24       77.30     32.92 o 
   3   7   9       95.06      105.40     37.27 o 
   4   7   9       81.01       90.51     42.73 o 
   5   7   9     1104.17     1077.59    205.54 o 
   6   7   9     1614.88     1785.00    121.22 o 
   7   7   9      235.93      441.02     89.59 o 
   8   7   9      115.66       52.70     84.32 o 
 -14   8   9     1030.58      845.70    118.55 o 
 -13   8   9      447.51      527.72     83.29 o 
 -12   8   9       58.82       16.75     51.77 o 
 -11   8   9        7.58      -52.70     52.70 o 
 -10   8   9      375.45      426.27     46.75 o 
  -9   8   9      176.40      209.96     27.12 o 
  -8   8   9      483.25      632.43     36.89 o 
  -7   8   9     1427.27     1438.77    115.94 o 
  -6   8   9      478.70      516.48     73.78 o 
  -5   8   9      142.09      168.65     63.24 o 
  -4   8   9      190.37      326.75     73.78 o 
  -3   8   9     3028.41     3172.68    231.89 o 
  -2   8   9      321.42      252.97     89.59 o 
  -1   8   9      205.59      200.27     79.05 o 
   0   8   9     1502.11     1627.33     50.44 o 
   1   8   9      180.86      146.97     25.15 o 
   2   8   9       11.15      -26.35     26.35 o 
   3   8   9      289.08      326.75     47.43 o 
   4   8   9     1861.75     2051.53    107.21 o 
   5   8   9     1799.46     1841.63    115.94 o 
   6   8   9        6.45      -53.17     53.17 o 
   7   8   9      203.98      284.59     94.86 o 
 -14   9   9        3.33        0.00     89.59 o 
 -13   9   9       60.11       10.54     79.05 o 
 -12   9   9        4.59      114.05     50.07 o 
 -11   9   9      479.48      597.90     65.32 o 
 -10   9   9      205.33      182.00     36.89 o 
  -9   9   9     2102.47     2429.57     89.59 o 
  -8   9   9     1204.14     1259.58     47.43 o 
  -7   9   9        1.94       10.54     57.97 o 
  -6   9   9      159.51      147.57     68.51 o 
  -5   9   9      283.40      326.75     89.59 o 
  -4   9   9      749.48      479.59     79.05 o 
  -3   9   9        0.01      -94.86     94.86 o 
  -2   9   9      610.36      606.08    105.40 o 
  -1   9   9     1442.77     1117.29    137.03 o 
   0   9   9      564.25      748.37    131.76 o 
   1   9   9        8.05       36.89     24.82 o 
   2   9   9       83.61       24.24    115.94 o 
   3   9   9     1522.09     1732.22    158.11 o 
   4   9   9       79.75       26.77     47.43 o 
   5   9   9      205.42      301.30     84.32 o 
   6   9   9       83.64        3.69     86.96 o 
 -11  10   9     1010.23      927.56    100.13 o 
 -10  10   9     1874.41     2111.37    103.83 o 
  -9  10   9      142.63      115.94     21.08 o 
  -8  10   9       12.37      -68.51    142.30 o 
  -7  10   9       17.11      126.49     73.78 o 
  -6  10   9       24.68      -73.78     73.78 o 
  -5  10   9        0.96      -36.89     68.51 o 
  -4  10   9      485.30      695.67    100.13 o 
  -3  10   9     1320.67     1133.10    152.84 o 
  -2  10   9      457.38      706.21    126.49 o 
  -1  10   9      101.76      247.70     89.59 o 
   0  10   9      216.38      368.92    105.40 o 
   1  10   9      383.76      489.00     60.61 o 
   2  10   9      212.79      133.77     34.62 o 
   3  10   9      210.93      206.93     60.73 o 
   4  10   9      790.35      927.61    152.84 o 
   5  10   9       12.59      -84.32     84.32 o 
 -11  11   9      431.91      537.56    152.84 o 
 -10  11   9       48.11      105.40    173.92 o 
  -9  11   9      511.70      606.08    158.11 o 
  -8  11   9      119.45      -57.97    147.57 o 
  -7  11   9       32.20       26.35    100.13 o 
  -6  11   9      671.48      632.43    142.30 o 
  -5  11   9     1404.15     1581.07    216.08 o 
  -4  11   9      892.81     1133.10    158.11 o 
  -3  11   9       22.55       31.62     89.59 o 
  -2  11   9        6.26        5.27     79.05 o 
  -1  11   9      140.73      310.94    110.67 o 
   0  11   9      162.32      189.73    105.40 o 
   1  11   9       23.36      -68.51     84.32 o 
   2  11   9     1797.16     2155.52    237.16 o 
   3  11   9      358.67      379.46    137.03 o 
   4  11   9       85.22       63.24    105.40 o 
 -10  12   9      997.35     1038.23    210.81 o 
  -9  12   9      317.99      179.19    131.76 o 
  -8  12   9       24.29        5.27    163.38 o 
  -7  12   9      712.01      727.29    163.38 o 
  -6  12   9     1126.74     1133.10    184.46 o 
  -5  12   9      103.96      168.65    105.40 o 
  -4  12   9      690.82      563.91    121.22 o 
  -3  12   9      155.43      321.48    121.22 o 
  -2  12   9      281.08      195.00    105.40 o 
  -1  12   9       30.50       52.70    100.13 o 
   0  12   9      793.74      974.99    189.73 o 
   1  12   9     1200.19     1628.50    221.35 o 
 -10  13   9        9.55        5.27    126.49 o 
  -9  13   9      132.17       63.24    131.76 o 
  -8  13   9      498.60      447.97    205.54 o 
  -7  13   9      567.71      653.51    179.19 o 
  -6  13   9        2.58       26.35    121.22 o 
  -5  13   9      468.69     1001.34    210.81 o 
  -4  13   9      373.88       89.59    126.49 o 
  -3  13   9       70.46      321.48    195.00 o 
  -2  13   9       92.14     -110.67    110.67 o 
  -1  13   9      746.81      843.24    189.73 o 
   0  13   9     1002.92      590.27    200.27 o 
  -8  14   9       52.77      216.08    210.81 o 
  -7  14   9      862.36      516.48    216.08 o 
  -6  14   9      481.37      611.35    226.62 o 
  -5  14   9        3.13      142.30    205.54 o 
  -4  14   9       12.40     -131.76    131.76 o 
  -3  14   9      121.63       68.51    126.49 o 
  -1 -14  10      205.90       68.51    184.46 o 
   0 -14  10      306.28      447.97    152.84 o 
   1 -14  10      290.98      447.97    163.38 o 
   2 -14  10      128.24      205.54    142.30 o 
   3 -14  10      339.74      664.05    168.65 o 
   4 -14  10       56.91      147.57    131.76 o 
   5 -14  10       61.58     -100.13    195.00 o 
  -4 -13  10        7.64      -73.78    126.49 o 
  -3 -13  10       43.96       68.92     96.68 o 
  -2 -13  10      447.70      347.83    195.00 o 
  -1 -13  10      397.16      716.75    179.19 o 
   0 -13  10        2.98      -66.62     69.22 o 
   1 -13  10      789.70      714.39    276.69 o 
   2 -13  10       74.68      125.43    115.94 o 
   3 -13  10       10.37      179.19    163.38 o 
   4 -13  10       16.57      -42.16    152.84 o 
   5 -13  10      791.97      980.26    184.46 o 
   6 -13  10     1172.21     1364.99    221.35 o 
   7 -13  10        7.91      137.03    200.27 o 
  -5 -12  10        0.22       21.08    131.76 o 
  -4 -12  10       86.40      189.73    147.57 o 
  -3 -12  10      133.85      416.35    189.73 o 
  -2 -12  10       19.78       19.07     86.96 o 
  -1 -12  10     1365.32     1176.77    120.73 o 
   0 -12  10      760.35      989.51    250.34 o 
   1 -12  10        9.68      -28.66     76.42 o 
   2 -12  10       26.76       13.55    126.49 o 
   3 -12  10       83.84       96.18     74.25 o 
   4 -12  10      748.04      700.94    152.84 o 
   5 -12  10      108.25       94.86    105.40 o 
   6 -12  10      389.14      400.54    142.30 o 
   7 -12  10      398.26      432.16    152.84 o 
   8 -12  10       42.53      -47.43    137.03 o 
  -8 -11  10       71.59       21.08    147.57 o 
  -7 -11  10        5.88       26.35    142.30 o 
  -6 -11  10       31.93      231.89    137.03 o 
  -5 -11  10      217.32      110.67    131.76 o 
  -4 -11  10       24.91       60.55    115.94 o 
  -3 -11  10      303.92      224.36     69.11 o 
  -2 -11  10     3807.68     3496.87    204.80 o 
  -1 -11  10      601.55      535.28     87.52 o 
   0 -11  10        6.10      -21.86     47.77 o 
   1 -11  10       40.47      -34.95     68.20 o 
   2 -11  10      121.51      142.30    137.03 o 
   3 -11  10      348.09      606.08    126.49 o 
   4 -11  10        1.08       10.54     94.86 o 
   5 -11  10     1706.86     1781.34    221.35 o 
   6 -11  10      647.19      874.86    189.73 o 
   7 -11  10        3.22      -15.81    115.94 o 
   8 -11  10       12.53      -73.78    173.92 o 
   9 -11  10      587.77     1164.72    247.70 o 
  -9 -10  10        0.27       21.08    142.30 o 
  -8 -10  10      790.41      964.45    237.16 o 
  -7 -10  10      266.23      163.38    142.30 o 
  -6 -10  10       94.40      -52.70    110.67 o 
  -5 -10  10      100.82       84.32     36.89 o 
  -4 -10  10     1121.26     1030.80     86.77 o 
  -3 -10  10     2122.71     2419.20    122.78 o 
  -2 -10  10        0.39      -37.71     37.71 o 
  -1 -10  10       63.42      157.88     85.47 o 
   0 -10  10       53.75       53.02     59.40 o 
   1 -10  10       41.83      -69.68     69.68 o 
   2 -10  10       25.09       89.90     62.05 o 
   3 -10  10      738.83      847.84    131.76 o 
   4 -10  10     1079.45     1194.98    137.03 o 
   5 -10  10      298.15      405.81    152.84 o 
   6 -10  10        3.97        0.00     94.86 o 
   7 -10  10       51.54       -5.27    105.40 o 
   8 -10  10      864.03     1085.67    184.46 o 
   9 -10  10       24.26        0.00    121.22 o 
  10 -10  10      310.56      274.05    163.38 o 
 -10  -9  10      468.49      843.24    247.70 o 
  -8  -9  10      203.30      -26.35    121.22 o 
  -7  -9  10       14.82      110.67    121.22 o 
  -6  -9  10      381.17      653.51    184.46 o 
  -5  -9  10     1022.03     1054.05     73.78 o 
  -4  -9  10      131.96       70.49     44.17 o 
  -3  -9  10     1096.15     1173.12    122.65 o 
  -2  -9  10      681.03      758.01    100.41 o 
  -1  -9  10       54.89       46.07     57.67 o 
   0  -9  10       45.51      -35.47     68.27 o 
   1  -9  10     1565.23     1830.98    324.12 o 
   2  -9  10     3739.60     3658.28    313.58 o 
   3  -9  10      766.15      992.49    103.83 o 
   4  -9  10        3.41       46.99     64.33 o 
   5  -9  10        1.14      -55.80     63.02 o 
   6  -9  10      138.61      268.78    115.94 o 
   7  -9  10       12.63      363.65    173.92 o 
   8  -9  10      477.25      347.83    137.03 o 
   9  -9  10     1942.26     1997.42    252.97 o 
  10  -9  10      753.27     1133.10    210.81 o 
 -11  -8  10     1302.98     1686.47    274.05 o 
 -10  -8  10      691.32      611.35    168.65 o 
  -9  -8  10       11.59      110.67    131.76 o 
  -8  -8  10        1.57       10.54    115.94 o 
  -7  -8  10      251.69      -31.62    126.49 o 
  -6  -8  10      423.13      395.27     36.89 o 
  -5  -8  10      122.72      115.94     36.89 o 
  -4  -8  10      626.40      744.88     89.21 o 
  -3  -8  10      903.46      910.23    131.76 o 
  -2  -8  10      871.76      895.69    166.01 o 
  -1  -8  10       19.87      -68.51     68.51 o 
   0  -8  10     1531.14     1791.10    119.25 o 
   1  -8  10     1599.06     1591.76    200.27 o 
   2  -8  10       24.43       20.62     58.25 o 
   3  -8  10      396.53      481.58     92.23 o 
   4  -8  10      188.34       99.08    137.03 o 
   5  -8  10       87.66      162.85     74.25 o 
   6  -8  10        0.33      103.70     71.15 o 
   7  -8  10     1266.08     1364.99    184.46 o 
   8  -8  10     2037.26     2334.71    252.97 o 
   9  -8  10      137.44        5.27    158.11 o 
  10  -8  10       10.96      216.08    195.00 o 
  11  -8  10       92.74      -10.54    152.84 o 
 -12  -7  10      518.19      279.32    184.46 o 
 -11  -7  10       14.10      231.89    147.57 o 
 -10  -7  10       22.55       94.86    142.30 o 
  -9  -7  10       49.61      158.11    121.22 o 
  -8  -7  10      330.56      374.19    126.49 o 
  -7  -7  10      595.08      658.78    100.13 o 
  -6  -7  10     1969.63     2039.58    163.38 o 
  -5  -7  10      736.70      614.95    126.49 o 
  -4  -7  10      904.67      989.99    108.04 o 
  -3  -7  10      142.74       30.12    131.76 o 
  -2  -7  10      324.45      204.35     56.96 o 
  -1  -7  10     1880.97     2299.98    137.03 o 
   0  -7  10      319.07      285.02     63.02 o 
   1  -7  10     1392.15     1521.01    106.35 o 
   2  -7  10     1477.15     1385.40    200.27 o 
   3  -7  10      853.42      887.04     83.29 o 
   4  -7  10      128.67       97.41     57.67 o 
   5  -7  10       96.10      156.60     63.24 o 
   6  -7  10     1186.54     1361.16    310.94 o 
   7  -7  10     1339.11     1327.89    150.20 o 
   8  -7  10      170.44      226.62    115.94 o 
   9  -7  10      762.28      927.56    189.73 o 
  10  -7  10       14.05       42.16    126.49 o 
  11  -7  10        3.38     -195.00    195.00 o 
 -12  -6  10      218.70      284.59    210.81 o 
 -11  -6  10       53.59     -126.49    189.73 o 
 -10  -6  10       88.75      147.57    121.22 o 
  -9  -6  10      280.88      495.40    131.76 o 
  -8  -6  10       51.46       36.89     63.24 o 
  -7  -6  10     3046.82     3314.97    110.67 o 
  -6  -6  10     3658.98     4679.96    221.35 o 
  -5  -6  10      539.51      563.76    134.39 o 
  -4  -6  10      303.48      153.38     72.60 o 
  -3  -6  10      717.72      907.96     80.06 o 
  -2  -6  10      800.98      679.44     92.23 o 
  -1  -6  10       80.83      128.74     57.97 o 
   0  -6  10     4367.23     4751.87    198.72 o 
   1  -6  10     1851.51     2093.40    122.30 o 
   2  -6  10      106.18       56.39     86.96 o 
   3  -6  10        3.21      -40.48     73.78 o 
   4  -6  10     1176.03     1531.55    115.34 o 
   5  -6  10     1905.19     1706.16    142.30 o 
   6  -6  10        0.65       49.74     59.28 o 
   7  -6  10      489.95      468.81    108.04 o 
   8  -6  10      526.53      463.78    137.03 o 
   9  -6  10        1.00      -52.70    105.40 o 
  10  -6  10       52.82      -84.32    158.11 o 
  11  -6  10      731.90      537.56    173.92 o 
 -13  -5  10      366.28      505.94    189.73 o 
 -12  -5  10      250.30      168.65    147.57 o 
 -11  -5  10      109.44        0.00    115.94 o 
 -10  -5  10      108.54      -68.51    147.57 o 
  -9  -5  10     1092.38      996.07    121.22 o 
  -8  -5  10     1690.03     1749.71    142.30 o 
  -7  -5  10       22.45       15.81     21.08 o 
  -6  -5  10       61.15       62.19     19.81 o 
  -5  -5  10      126.18      276.15     92.23 o 
  -4  -5  10       51.42       -9.62     42.73 o 
  -3  -5  10       17.04       15.81     40.99 o 
  -2  -5  10     1696.59     1953.34    111.80 o 
  -1  -5  10     4721.70     4629.79    208.17 o 
   0  -5  10      480.71      558.28     62.05 o 
   1  -5  10      208.97      180.69     63.24 o 
   2  -5  10       89.80      144.53     71.15 o 
   3  -5  10      184.13       68.11    105.40 o 
   4  -5  10       90.62      247.99     56.96 o 
   5  -5  10      192.40      126.49     73.78 o 
   6  -5  10     2069.43     1945.08    137.28 o 
   7  -5  10      369.06      497.76     94.55 o 
   8  -5  10      124.15      -22.25     65.85 o 
   9  -5  10       23.84      105.40    115.94 o 
  10  -5  10      869.70     1375.53    221.35 o 
  11  -5  10      435.77       84.32    126.49 o 
 -13  -4  10      225.82      226.62    152.84 o 
 -12  -4  10       63.25      205.54    131.76 o 
 -11  -4  10       53.22      126.49    105.40 o 
 -10  -4  10     1549.16     1765.53    147.57 o 
  -9  -4  10      284.25      421.62     79.05 o 
  -8  -4  10      687.97      732.56     47.43 o 
  -7  -4  10     3141.93     3494.16    121.22 o 
  -6  -4  10       64.31       50.07     36.89 o 
  -5  -4  10      262.71      355.25     89.59 o 
  -4  -4  10      321.80      322.06     55.53 o 
  -3  -4  10     3633.15     3395.76    146.32 o 
  -2  -4  10     2923.07     2865.06    131.94 o 
  -1  -4  10      110.22       84.07     39.00 o 
   0  -4  10      121.34      163.15     42.73 o 
   1  -4  10     1070.75      854.87     77.99 o 
   2  -4  10      101.30       -5.06     71.15 o 
   3  -4  10      323.47      681.62    126.49 o 
   4  -4  10      765.44      596.84    115.94 o 
   5  -4  10     1260.36     1701.20    126.49 o 
   6  -4  10      828.99      632.26     98.77 o 
   7  -4  10       21.09      120.36    163.38 o 
   8  -4  10      241.73      329.19    147.57 o 
   9  -4  10      642.05       36.89    142.30 o 
  10  -4  10        7.72      -84.32    105.40 o 
  11  -4  10     1353.13     1807.69    289.86 o 
  12  -4  10      202.92      390.00    184.46 o 
 -14  -3  10       65.86       52.70    221.35 o 
 -13  -3  10        2.05      -68.51    126.49 o 
 -12  -3  10      752.85      753.64    147.57 o 
 -11  -3  10      717.07      874.86    147.57 o 
 -10  -3  10        0.02       10.54     73.78 o 
  -9  -3  10      939.43      911.75     57.97 o 
  -8  -3  10     1376.90     1396.61     68.51 o 
  -7  -3  10     1288.68     1333.37     68.51 o 
  -6  -3  10      130.56       94.79     25.30 o 
  -5  -3  10     1305.19     1321.87    155.47 o 
  -4  -3  10     6559.44     6850.26    232.71 o 
  -3  -3  10     1336.02     1311.58     81.73 o 
  -2  -3  10      377.43      361.03     52.17 o 
  -1  -3  10     1168.07      988.08     70.51 o 
   0  -3  10      351.40      695.29     73.78 o 
   1  -3  10       11.63      138.03     39.00 o 
   2  -3  10     2560.47     2248.75    122.98 o 
   3  -3  10     6964.94     8418.67    284.63 o 
   4  -3  10     1345.99     1052.13     91.24 o 
   5  -3  10      890.77      803.06     87.52 o 
   6  -3  10       17.73      -18.15     50.21 o 
   7  -3  10     1389.71      906.43    102.43 o 
   8  -3  10      116.67      198.21     73.78 o 
   9  -3  10      527.83      558.64    126.49 o 
  10  -3  10     2228.74     2013.23    263.51 o 
  11  -3  10      103.46      200.27    147.57 o 
 -14  -2  10       92.57      179.19    158.11 o 
 -13  -2  10      198.43      173.92    179.19 o 
 -12  -2  10       41.39      384.73    163.38 o 
 -11  -2  10      300.76      295.13     94.86 o 
 -10  -2  10     1991.02     2324.17    158.11 o 
  -9  -2  10      182.80      216.08     36.89 o 
  -8  -2  10      575.03      584.99     52.70 o 
  -7  -2  10       20.55        0.00     26.35 o 
  -6  -2  10      728.82      691.33    129.12 o 
  -5  -2  10       46.60       32.84     28.99 o 
  -4  -2  10     1204.83     1088.27     75.78 o 
  -3  -2  10     1326.40     1083.90     68.87 o 
  -2  -2  10     2896.39     3547.22    173.92 o 
  -1  -2  10      658.68      591.88     51.77 o 
   0  -2  10      138.01      232.41     55.34 o 
   1  -2  10     3430.49     4023.36    154.62 o 
   2  -2  10     6688.71     5754.52    411.08 o 
   3  -2  10      266.67      137.03     73.78 o 
   4  -2  10      476.53      840.81    181.82 o 
   5  -2  10      160.80      101.35     48.02 o 
   6  -2  10        0.66        0.93    113.31 o 
   7  -2  10        6.73      -56.96     56.96 o 
   8  -2  10     4086.77     3568.04    216.05 o 
   9  -2  10     1105.72     1112.02    163.38 o 
  10  -2  10       70.94      -21.08    168.65 o 
  11  -2  10        2.14      -10.54    131.76 o 
 -14  -1  10       59.07      115.94    137.03 o 
 -13  -1  10      265.60      258.24    131.76 o 
 -12  -1  10     1089.96     1064.59    179.19 o 
 -11  -1  10      910.18     1064.59    115.94 o 
 -10  -1  10        1.56      -31.62     42.16 o 
  -9  -1  10      110.52      131.76     36.89 o 
  -8  -1  10      444.89      511.21     52.70 o 
  -7  -1  10      186.64      184.46     36.89 o 
  -6  -1  10      867.50      943.37     68.51 o 
  -5  -1  10     7217.79     7025.61    183.55 o 
  -4  -1  10     2492.07     2579.28     88.57 o 
  -3  -1  10        0.59      -21.08     26.09 o 
  -2  -1  10      271.47      249.02     52.70 o 
  -1  -1  10       57.97      -11.76     24.01 o 
   0  -1  10     3797.60     3222.68    116.99 o 
   1  -1  10     1534.35     1208.02    108.04 o 
   2  -1  10     3565.42     4256.46    162.08 o 
   3  -1  10      546.93      421.47     55.53 o 
   4  -1  10        9.37       33.91     42.73 o 
   5  -1  10        6.07       92.03     52.70 o 
   6  -1  10      366.44      305.13     81.69 o 
   7  -1  10     2292.97     1902.10    137.28 o 
   8  -1  10      250.87      501.18    110.67 o 
   9  -1  10        1.34      -36.89    137.03 o 
  10  -1  10      335.58      437.43    137.03 o 
  11  -1  10       12.40       94.86    137.03 o 
 -15   0  10      282.46      374.19    179.19 o 
 -14   0  10      804.49      927.56    189.73 o 
 -13   0  10     3009.25     3146.32    295.13 o 
 -12   0  10      288.92      390.00     94.86 o 
 -11   0  10       48.30      -42.16     52.70 o 
 -10   0  10     1239.76     1222.69     73.78 o 
  -9   0  10      633.44      558.64     57.97 o 
  -8   0  10      826.20      716.75     52.70 o 
  -7   0  10     1116.44     1112.02     57.97 o 
  -6   0  10     5301.95     5702.38    210.81 o 
  -5   0  10     2904.35     2797.51    139.66 o 
  -4   0  10        1.70      -47.43     47.43 o 
  -3   0  10     2648.25     2959.61     93.50 o 
  -2   0  10     2091.38     2072.82     81.73 o 
  -1   0  10     1300.05     1181.73     63.24 o 
   0   0  10     4904.22     5236.39    178.41 o 
   1   0  10     5217.05     4965.31    242.43 o 
   2   0  10      618.84      843.09     63.24 o 
   3   0  10      100.14       44.94     35.26 o 
   4   0  10      124.78      145.81     49.38 o 
   5   0  10     1033.94      749.29    131.76 o 
   6   0  10     1213.05     1361.84    202.90 o 
   7   0  10      432.92      405.81     85.47 o 
   8   0  10      350.62      292.78     86.10 o 
   9   0  10      642.90      837.97    158.11 o 
  10   0  10       23.73      121.22    115.94 o 
  11   0  10        6.41       10.54    126.49 o 
 -15   1  10      706.84      885.40    200.27 o 
 -14   1  10     1328.69     1259.58    237.16 o 
 -13   1  10       45.48      142.30     94.86 o 
 -12   1  10     1016.93     1175.26    115.94 o 
 -11   1  10     1231.75     1301.75     79.05 o 
 -10   1  10      182.12      179.19     42.16 o 
  -9   1  10      206.66      158.11     42.16 o 
  -8   1  10     4195.73     4221.45    142.30 o 
  -7   1  10     2847.68     2635.11     94.86 o 
  -6   1  10      600.79      558.64     42.16 o 
  -5   1  10        1.77        3.95     52.70 o 
  -4   1  10     1420.13     1383.63     79.05 o 
  -3   1  10     1587.82     1564.67     63.24 o 
  -2   1  10      132.70      162.65     27.76 o 
  -1   1  10     5212.05     5932.30    189.95 o 
   0   1  10     6177.18     5664.13    177.83 o 
   1   1  10     1212.23     1417.88     75.78 o 
   2   1  10      296.37      297.40     39.00 o 
   3   1  10      586.75      849.03     70.81 o 
   4   1  10     1204.78     1280.30     87.52 o 
   5   1  10        0.10       26.35     44.72 o 
   6   1  10     1695.67     1544.37    109.89 o 
   7   1  10     2738.02     2933.75    162.83 o 
   8   1  10       80.92      192.21    108.04 o 
   9   1  10       29.45      -15.81    131.76 o 
  10   1  10      428.14      758.91    168.65 o 
  11   1  10     1459.84     1480.93    268.78 o 
 -15   2  10       93.41       57.97    131.76 o 
 -14   2  10      710.12      563.91    147.57 o 
 -13   2  10      579.59      463.78     68.51 o 
 -12   2  10      160.71      221.35     47.43 o 
 -11   2  10        2.07      -31.62     36.89 o 
 -10   2  10      634.63      563.91     47.43 o 
  -9   2  10     1243.16     1191.07     57.97 o 
  -8   2  10      698.08      695.67     52.70 o 
  -7   2  10      561.32      532.29     47.43 o 
  -6   2  10     1747.76     1654.85     63.24 o 
  -5   2  10      115.65      130.34     71.15 o 
  -4   2  10      438.77      529.16     55.34 o 
  -3   2  10      660.15      675.84     47.43 o 
  -2   2  10     4550.78     4061.56    144.93 o 
  -1   2  10     1937.77     1863.40     63.24 o 
   0   2  10      183.57      153.22     31.51 o 
   1   2  10      166.91      103.23     31.51 o 
   2   2  10     2352.85     2491.69    152.84 o 
   3   2  10      380.96      298.55     52.70 o 
   4   2  10     2102.06     2272.00    121.22 o 
   5   2  10     2068.59     2208.53    134.39 o 
   6   2  10     1173.33     1153.17    105.77 o 
   7   2  10      133.89      387.31     78.93 o 
   8   2  10      170.15       36.49     72.60 o 
   9   2  10     1228.82     1159.45    205.54 o 
  10   2  10      499.92      695.67    210.81 o 
 -15   3  10     1238.91     1212.15    205.54 o 
 -14   3  10       63.57      158.11    152.84 o 
 -13   3  10        7.51       31.62     47.43 o 
 -12   3  10      194.53      268.78     42.16 o 
 -11   3  10      964.98      843.24     63.24 o 
 -10   3  10      109.03       21.08     26.35 o 
  -9   3  10       20.31       15.81     26.35 o 
  -8   3  10     2505.27     2682.54     89.59 o 
  -7   3  10      270.72      258.24     31.62 o 
  -6   3  10      938.56     1106.75     52.70 o 
  -5   3  10       28.08       26.35     15.81 o 
  -4   3  10     3559.81     3762.57    100.99 o 
  -3   3  10     2147.95     2390.49     72.05 o 
  -2   3  10      139.82      109.65     18.63 o 
  -1   3  10      817.62      756.00     42.16 o 
   0   3  10     1757.24     1958.28    131.76 o 
   1   3  10     1876.13     1817.76     83.79 o 
   2   3  10        4.52       14.15     31.87 o 
   3   3  10     5061.55     5417.49    200.27 o 
   4   3  10     1838.97     1576.04    104.15 o 
   5   3  10       93.86      141.75     53.94 o 
   6   3  10       20.80       14.19     55.34 o 
   7   3  10        1.71      -57.67     57.67 o 
   8   3  10      295.84      364.04     97.35 o 
   9   3  10      112.63      163.38    115.94 o 
  10   3  10      732.80      974.99    179.19 o 
 -15   4  10      439.96      279.32    126.49 o 
 -14   4  10        1.88      -57.86     86.10 o 
 -13   4  10        6.70       63.24    102.77 o 
 -12   4  10      835.76      679.86     63.24 o 
 -11   4  10      124.37      126.49     36.89 o 
 -10   4  10      983.20      953.91     57.97 o 
  -9   4  10     3534.19     3562.67    115.94 o 
  -8   4  10      417.53      479.59     42.16 o 
  -7   4  10     1613.60     1691.74     63.24 o 
  -6   4  10       51.50       47.43     26.35 o 
  -5   4  10     5470.45     6350.62    152.84 o 
  -4   4  10       99.23      122.62     15.34 o 
  -3   4  10      132.35      152.53     36.89 o 
  -2   4  10     1364.32     1718.65    110.67 o 
  -1   4  10      813.36      688.63     35.26 o 
   0   4  10       62.38       84.76     21.44 o 
   1   4  10     1189.73     1356.64     64.50 o 
   2   4  10     4820.63     5032.99    160.82 o 
   3   4  10     1263.29     1352.97     83.29 o 
   4   4  10        6.88       57.55     84.32 o 
   5   4  10      578.06      605.90    121.22 o 
   6   4  10       46.89       65.79     53.94 o 
   7   4  10       15.50       23.85     70.51 o 
   8   4  10      177.44      199.33    195.00 o 
   9   4  10     1854.28     1596.88    210.81 o 
 -15   5  10       10.64     -115.94    115.94 o 
 -14   5  10       25.96      110.67     84.32 o 
 -13   5  10      699.01      773.38    160.74 o 
 -12   5  10      174.63      139.37     39.53 o 
 -11   5  10     1394.27     1301.75     79.05 o 
 -10   5  10      386.37      384.73     42.16 o 
  -9   5  10     1064.26     1090.94     57.97 o 
  -8   5  10        3.04      -21.08     26.35 o 
  -7   5  10      630.97      727.29     42.16 o 
  -6   5  10      901.17     1122.56     42.16 o 
  -5   5  10     1586.38     1739.17     57.97 o 
  -4   5  10     3881.75     4790.63    274.05 o 
  -3   5  10     2844.25     2698.36    189.73 o 
  -2   5  10      245.28       36.89     57.97 o 
  -1   5  10       12.54        7.91     11.18 o 
   0   5  10      659.25      706.21     39.00 o 
   1   5  10     1167.94     1103.39     53.17 o 
   2   5  10        1.62       30.45     36.89 o 
   3   5  10     1585.90     1840.31     85.47 o 
   4   5  10      385.04      350.85     46.75 o 
   5   5  10       87.51      129.57     49.47 o 
   6   5  10        1.60       25.33     53.06 o 
   7   5  10      661.32      686.68    110.67 o 
   8   5  10     1213.70      973.30    108.22 o 
   9   5  10       74.84       57.97     89.59 o 
 -15   6  10      118.47       26.35    105.40 o 
 -14   6  10       45.15       15.81     84.32 o 
 -13   6  10     1922.12     2063.74    216.08 o 
 -12   6  10     1069.53     1245.58    147.57 o 
 -11   6  10        2.18      -36.89     36.89 o 
 -10   6  10      254.02      216.08     36.89 o 
  -9   6  10      448.35      500.67     42.16 o 
  -8   6  10      512.42      542.83     42.16 o 
  -7   6  10        0.94       -5.27     15.81 o 
  -6   6  10     1311.79     1254.31     42.16 o 
  -5   6  10     3162.98     3541.59    168.65 o 
  -4   6  10     2057.81     1723.36    147.57 o 
  -3   6  10      350.73      374.19     89.59 o 
  -2   6  10        3.83       84.32     68.51 o 
  -1   6  10      393.88      158.11     84.32 o 
   0   6  10      280.05      367.85     31.62 o 
   1   6  10     1096.63     1266.78    126.49 o 
   2   6  10     2510.90     2428.33     88.54 o 
   3   6  10      334.44      390.42     48.02 o 
   4   6  10      639.02      503.92     54.42 o 
   5   6  10       58.96       76.66     54.91 o 
   6   6  10      542.34      544.50     73.42 o 
   7   6  10      348.20      277.72     67.79 o 
   8   6  10        8.38       26.35     89.59 o 
 -15   7  10      460.87      358.38    131.76 o 
 -14   7  10      826.22      969.04    287.23 o 
 -13   7  10      879.25      874.57    184.46 o 
 -12   7  10       99.88      108.92     47.14 o 
 -11   7  10       83.16       94.86     36.89 o 
 -10   7  10      223.51      263.51     36.89 o 
  -9   7  10        0.48      -15.81     26.35 o 
  -8   7  10      536.45      537.56     36.89 o 
  -7   7  10      553.90      590.27     26.35 o 
  -6   7  10      641.65      342.56     79.05 o 
  -5   7  10        0.15       15.81     52.70 o 
  -4   7  10      331.01      184.46     79.05 o 
  -3   7  10        4.07       52.70     68.51 o 
  -2   7  10      979.79     1312.29    158.11 o 
  -1   7  10      419.87      400.54    100.13 o 
   0   7  10     1571.40     1343.91     52.70 o 
   1   7  10     1509.16     1877.21     75.89 o 
   2   7  10      101.68       88.42     36.89 o 
   3   7  10      258.71      263.46     44.80 o 
   4   7  10      238.46      323.87     59.40 o 
   5   7  10      427.54      389.90     63.24 o 
   6   7  10       49.09       -7.53     76.42 o 
   7   7  10      658.37      637.70    100.13 o 
 -14   8  10       15.71      147.57    137.03 o 
 -13   8  10      458.36      426.63     89.44 o 
 -12   8  10       42.88      112.32     47.98 o 
 -11   8  10      176.93      200.27     42.16 o 
 -10   8  10        0.99       15.81     26.35 o 
  -9   8  10     1329.98     1386.07     68.51 o 
  -8   8  10      564.25      458.51     26.35 o 
  -7   8  10       11.82       73.78     68.51 o 
  -6   8  10     1351.96     1617.96    121.22 o 
  -5   8  10       46.76       26.35     63.24 o 
  -4   8  10      930.77     1038.23    137.03 o 
  -3   8  10      127.84       57.97     68.51 o 
  -2   8  10      924.58      685.13    126.49 o 
  -1   8  10     2899.03     3314.97    252.97 o 
   0   8  10      225.36      242.43     94.86 o 
   1   8  10       91.69       84.32     21.08 o 
   2   8  10      170.85      258.24     42.16 o 
   3   8  10       25.86      -18.12     29.12 o 
   4   8  10       12.51       64.66     41.92 o 
   5   8  10     1376.57     1412.42    137.03 o 
   6   8  10     1906.68     1844.58    142.30 o 
   7   8  10      188.52      279.32    152.84 o 
 -12   9  10       74.49      105.40     52.70 o 
 -11   9  10      484.72      590.27     79.05 o 
 -10   9  10     1201.88     1043.50     68.51 o 
  -9   9  10      149.59      168.65     21.08 o 
  -8   9  10      443.72      458.51    100.13 o 
  -7   9  10      554.83      447.97     94.86 o 
  -6   9  10      359.53      247.70     73.78 o 
  -5   9  10      215.08      210.81     79.05 o 
  -4   9  10      368.45      374.19    110.67 o 
  -3   9  10     1681.34     1812.96    216.08 o 
  -2   9  10      475.27      500.67    110.67 o 
  -1   9  10       82.61        0.00     84.32 o 
   0   9  10      392.39      532.29    110.67 o 
   1   9  10       17.82       28.69     20.27 o 
   2   9  10      288.80      264.88     40.30 o 
   3   9  10      338.38      281.56     42.87 o 
   4   9  10     2896.66     2650.57    147.64 o 
   5   9  10      506.36      569.18    152.84 o 
   6   9  10       56.59      -84.32    115.94 o 
 -12  10  10      938.18      584.99    163.38 o 
 -11  10  10      567.38      642.97    168.65 o 
 -10  10  10       22.31      258.24    163.38 o 
  -9  10  10     1151.37     1233.23    195.00 o 
  -8  10  10      382.45      542.83    131.76 o 
  -7  10  10      148.56       47.43    100.13 o 
  -6  10  10      143.20      168.65    105.40 o 
  -5  10  10      752.31      822.16    147.57 o 
  -4  10  10     1519.55     1349.18    200.27 o 
  -3  10  10       15.91      -21.08     79.05 o 
  -2  10  10     1061.23     1623.23    195.00 o 
  -1  10  10      203.43      326.75    115.94 o 
   0  10  10      175.56      184.46    126.49 o 
   1  10  10       32.48      115.94    110.67 o 
   2  10  10      447.08      390.00    126.49 o 
   3  10  10     1208.14     1127.83    184.46 o 
   4  10  10        0.24      -42.16    147.57 o 
 -11  11  10      468.92      616.62    168.65 o 
 -10  11  10     1352.34     1586.34    231.89 o 
  -9  11  10      388.60      305.67    147.57 o 
  -8  11  10      141.15      363.65    131.76 o 
  -7  11  10        9.35       79.05    110.67 o 
  -6  11  10      480.77      843.24    184.46 o 
  -5  11  10      140.84       84.32    105.40 o 
  -4  11  10     1038.08     1264.85    184.46 o 
  -3  11  10      616.62      658.78    142.30 o 
  -2  11  10      316.76      606.08    137.03 o 
  -1  11  10       18.92       15.81     84.32 o 
   0  11  10        5.13     -121.22    121.22 o 
   1  11  10     1360.16     1101.48    179.19 o 
   2  11  10       95.24      158.11    158.11 o 
   3  11  10       25.13      -79.05    105.40 o 
 -11  12  10      601.60      584.99    205.54 o 
 -10  12  10       13.36      105.40    142.30 o 
  -9  12  10      158.83      195.00    131.76 o 
  -8  12  10      168.90       42.16    184.46 o 
  -7  12  10       28.41       31.62    110.67 o 
  -6  12  10      339.36      405.81    142.30 o 
  -5  12  10     1522.40     1623.23    216.08 o 
  -4  12  10      963.97      874.86    184.46 o 
  -3  12  10      210.48       94.86    110.67 o 
  -2  12  10        0.08     -105.40    105.40 o 
   1  12  10        6.55       -5.27    110.67 o 
  -9  13  10      535.41      447.97    173.92 o 
  -8  13  10        1.32       15.81    179.19 o 
  -7  13  10      587.06      743.10    195.00 o 
  -6  13  10     1050.35     1164.72    226.62 o 
  -5  13  10      289.06      295.13    152.84 o 
  -4  13  10       40.34      163.38    137.03 o 
  -3  13  10        0.52        0.00    179.19 o 
  -2  13  10      437.68      859.05    184.46 o 
  -1  13  10        9.40     -126.49    126.49 o 
   0 -14  11        1.48     -121.22    137.03 o 
   1 -14  11      228.38      527.02    179.19 o 
   2 -14  11      857.05     1027.69    221.35 o 
   3 -14  11      130.68      511.21    189.73 o 
  -4 -13  11      115.18        0.00    142.30 o 
  -3 -13  11       21.19      168.65    142.30 o 
  -2 -13  11        5.07      237.16    147.57 o 
  -1 -13  11       65.52       89.59    121.22 o 
   0 -13  11     1737.75     1338.64    258.24 o 
   1 -13  11      579.38      572.00    158.11 o 
   2 -13  11        2.60      216.08    205.54 o 
   3 -13  11      140.11      600.81    205.54 o 
   4 -13  11      159.43      -63.24    195.00 o 
   5 -13  11      158.24      205.54    142.30 o 
   6 -13  11      290.41      411.08    168.65 o 
  -6 -12  11      570.69      342.56    152.84 o 
  -5 -12  11      142.02       68.51    195.00 o 
  -4 -12  11       10.11       63.24     89.44 o 
  -3 -12  11        0.27     -110.67    110.67 o 
  -2 -12  11     1399.73     1465.12    200.27 o 
  -1 -12  11     1458.84     1523.12    234.52 o 
   0 -12  11       31.24       15.44     79.54 o 
   1 -12  11       63.16       10.03     71.02 o 
   2 -12  11       19.50      126.49    115.94 o 
   3 -12  11       36.20     -115.94    115.94 o 
   4 -12  11       19.19      -21.08    110.67 o 
   5 -12  11     1226.35      938.10    189.73 o 
   6 -12  11      945.27     1159.45    237.16 o 
   7 -12  11        7.79     -142.30    142.30 o 
  -7 -11  11      212.25      405.81    179.19 o 
  -6 -11  11      181.13      326.75    168.65 o 
  -5 -11  11        9.79      105.40    121.22 o 
  -4 -11  11      238.92      -31.62    163.38 o 
  -3 -11  11     1331.50     1466.16    324.12 o 
  -2 -11  11        1.39      -83.04    179.19 o 
  -1 -11  11     1837.99     1865.77    141.02 o 
   0 -11  11      256.68      152.84    100.13 o 
   1 -11  11        0.57      -84.32     84.32 o 
   2 -11  11       19.42      -84.32    131.76 o 
   3 -11  11      412.75      300.40    131.76 o 
   4 -11  11     1113.67     1169.99    173.92 o 
   5 -11  11      180.54      189.73    158.11 o 
   6 -11  11      315.04      295.13    131.76 o 
   7 -11  11      408.67      258.24    195.00 o 
   8 -11  11       65.82        5.27    147.57 o 
  -8 -10  11      329.08      390.00    173.92 o 
  -7 -10  11      156.02      137.03    179.19 o 
  -6 -10  11      247.02      584.99    163.38 o 
  -5 -10  11      409.16      584.99    147.57 o 
  -4 -10  11      344.21      388.18     75.88 o 
  -3 -10  11      536.64      765.54    113.31 o 
  -2 -10  11     1891.64     1992.15    210.81 o 
  -1 -10  11      445.62      474.35    129.12 o 
   0 -10  11      449.87      418.16     89.21 o 
   1 -10  11       20.58      -63.02     63.02 o 
   2 -10  11     1954.78     2244.14    245.07 o 
   3 -10  11     1171.34     1169.99    173.92 o 
   4 -10  11        0.62      -73.78     89.59 o 
   5 -10  11      794.15      948.64    179.19 o 
   6 -10  11      208.30      247.70    121.22 o 
   7 -10  11       16.99      -26.35    115.94 o 
   8 -10  11       24.29      -21.08    179.19 o 
   9 -10  11      583.61     1032.96    263.51 o 
 -10  -9  11     1261.46      859.05    231.89 o 
  -9  -9  11      388.99      295.13    173.92 o 
  -8  -9  11       58.24      300.40    189.73 o 
  -7  -9  11        8.81        5.27    100.13 o 
  -6  -9  11      231.51      679.86    142.30 o 
  -5  -9  11       12.53       -0.81    100.13 o 
  -4  -9  11     1219.75     1344.85    124.10 o 
  -3  -9  11     1818.33     1868.74    152.79 o 
  -2  -9  11      303.46      179.19    110.67 o 
  -1  -9  11       33.14       -4.79     60.73 o 
   0  -9  11        1.00      -33.38     72.60 o 
   1  -9  11      653.65      678.34     92.27 o 
   2  -9  11      399.90      247.03     86.10 o 
   3  -9  11      226.48      276.53    184.46 o 
   4  -9  11      582.83      689.31     98.70 o 
   5  -9  11      134.85      189.73    100.13 o 
   6  -9  11        0.09      -79.05    100.13 o 
   7  -9  11      599.18      342.56    131.76 o 
   8  -9  11     1462.80     1665.39    247.70 o 
   9  -9  11       28.48      -26.35    126.49 o 
  10  -9  11       25.19      279.32    173.92 o 
 -10  -8  11      111.23      521.75    237.16 o 
  -9  -8  11      176.56      653.51    210.81 o 
  -8  -8  11       64.86      210.81    126.49 o 
  -7  -8  11       19.68       47.43     89.59 o 
  -6  -8  11      803.28      748.37     63.24 o 
  -5  -8  11     2638.70     2691.91    144.36 o 
  -4  -8  11      514.04      331.66     75.78 o 
  -3  -8  11       53.52      -44.44     68.87 o 
  -2  -8  11      116.28      174.43     73.11 o 
  -1  -8  11      121.02       85.73     55.53 o 
   0  -8  11      156.41      192.74     64.50 o 
   1  -8  11     1523.58     1307.37    231.89 o 
   2  -8  11     1576.54     1726.92    126.05 o 
   3  -8  11      978.87      823.13     92.94 o 
   4  -8  11      218.96      290.62     83.79 o 
   5  -8  11        7.09       10.54     63.24 o 
   6  -8  11      373.33      353.11    121.22 o 
   7  -8  11      334.88      300.40    142.30 o 
   8  -8  11       44.30      -26.35    115.94 o 
   9  -8  11     1096.83     1032.96    184.46 o 
  10  -8  11       99.48      516.48    216.08 o 
 -11  -7  11      496.22      442.70    231.89 o 
 -10  -7  11      262.87      247.70    200.27 o 
  -9  -7  11        0.21      -47.43    115.94 o 
  -8  -7  11        2.03      -47.43    105.40 o 
  -7  -7  11     2773.23     2919.70     84.32 o 
  -6  -7  11     2273.34     2219.48     90.14 o 
  -5  -7  11      202.40      231.04     68.27 o 
  -4  -7  11      134.36      260.34     89.59 o 
  -3  -7  11      462.03      305.37     70.51 o 
  -2  -7  11      327.53      399.82     70.51 o 
  -1  -7  11      352.45      357.43     69.64 o 
   0  -7  11     3223.90     3379.13    237.16 o 
   1  -7  11     3895.80     3438.04    183.76 o 
   2  -7  11      375.07      472.90    218.71 o 
   3  -7  11       36.72       62.05     57.67 o 
   4  -7  11      242.60      227.36     76.99 o 
   5  -7  11      214.44      427.81    113.31 o 
   6  -7  11       28.39       30.00     72.03 o 
   7  -7  11      932.95      985.53    158.11 o 
   8  -7  11     2015.88     2324.17    242.43 o 
   9  -7  11       24.72      -79.05    110.67 o 
  10  -7  11       22.95      -42.16    131.76 o 
  11  -7  11      134.80      221.35    237.16 o 
 -12  -6  11      456.62      648.24    195.00 o 
 -11  -6  11      152.49      284.59    147.57 o 
 -10  -6  11      314.82      289.86    184.46 o 
  -9  -6  11      334.00      405.81    126.49 o 
  -8  -6  11     1346.46     1322.83    137.03 o 
  -7  -6  11      503.73      474.32     42.16 o 
  -6  -6  11       10.86       24.18     50.07 o 
  -5  -6  11      105.25      144.93     63.35 o 
  -4  -6  11     1560.66     1596.60    120.73 o 
  -3  -6  11       18.97       42.33     56.54 o 
  -2  -6  11      785.31      902.43     92.23 o 
  -1  -6  11     3977.58     3681.15    193.68 o 
   0  -6  11     1659.72     2268.36    135.68 o 
   1  -6  11        1.18       39.53     94.86 o 
   2  -6  11      131.26       75.82     53.47 o 
   3  -6  11       64.95      -68.87     68.87 o 
   4  -6  11      845.12      831.86    107.30 o 
   5  -6  11      205.39      223.46     94.86 o 
   6  -6  11     4518.54     5064.27    434.79 o 
   7  -6  11     1269.80      990.80    173.92 o 
   8  -6  11       11.93     -100.13    100.13 o 
   9  -6  11        3.04     -158.11    158.11 o 
  10  -6  11      260.14      368.92    147.57 o 
  11  -6  11      189.90      216.08    163.38 o 
 -13  -5  11      193.38      142.30    173.92 o 
 -12  -5  11        9.22       36.89    152.84 o 
 -11  -5  11        3.12       79.05    115.94 o 
 -10  -5  11      475.10      516.48    152.84 o 
  -9  -5  11      321.39      390.00    115.94 o 
  -8  -5  11      359.78      437.43     36.89 o 
  -7  -5  11     2509.37     2013.23    137.03 o 
  -6  -5  11     1821.77     1952.26     85.47 o 
  -5  -5  11      254.46      260.31     65.14 o 
  -4  -5  11        6.22       -1.09     51.67 o 
  -3  -5  11      667.56      549.04    168.65 o 
  -2  -5  11     2839.19     3321.40    156.78 o 
  -1  -5  11       15.55       -9.81    126.49 o 
   0  -5  11     1603.96     1528.33    223.98 o 
   1  -5  11      184.95      528.27     70.51 o 
   2  -5  11       13.05      -21.08     59.63 o 
   3  -5  11      674.81      558.36     72.60 o 
   4  -5  11      859.00     1145.01    100.41 o 
   5  -5  11     3040.20     2518.76    157.56 o 
   6  -5  11      102.16      114.29     65.14 o 
   7  -5  11       41.07      -35.24     64.50 o 
   8  -5  11       71.64      -31.62     94.86 o 
   9  -5  11        1.65      -68.51    105.40 o 
  10  -5  11        0.01      -15.81    126.49 o 
  11  -5  11     1109.26      890.67    216.08 o 
 -13  -4  11        6.03     -100.13    137.03 o 
 -12  -4  11      181.67      221.35    142.30 o 
 -11  -4  11      331.46      521.75    142.30 o 
 -10  -4  11        2.35       42.16    110.67 o 
  -9  -4  11     1086.36     1185.80     63.24 o 
  -8  -4  11     2246.30     2171.33     94.86 o 
  -7  -4  11      214.10      110.67     84.32 o 
  -6  -4  11      370.58      311.64     39.00 o 
  -5  -4  11       32.18       20.06    131.76 o 
  -4  -4  11      336.90      384.76     61.39 o 
  -3  -4  11      318.64      336.65     59.40 o 
  -2  -4  11     1605.39     1516.83     96.68 o 
  -1  -4  11     2019.58     2179.42    116.99 o 
   0  -4  11      301.34      187.20     46.47 o 
   1  -4  11      118.84       65.88     55.34 o 
   2  -4  11      399.50      764.49     72.60 o 
   3  -4  11     3011.53     2552.73    141.61 o 
   4  -4  11      137.77       60.98     89.59 o 
   5  -4  11       32.15      129.04     56.96 o 
   6  -4  11      512.81      448.61     81.73 o 
   7  -4  11      681.75      916.07    115.34 o 
   8  -4  11       36.19     -142.30    142.30 o 
   9  -4  11      246.41        5.27    100.13 o 
  10  -4  11     1542.08     1923.63    242.43 o 
  11  -4  11      393.64      416.35    179.19 o 
 -14  -3  11       26.22      279.32    179.19 o 
 -13  -3  11       35.62      195.00    131.76 o 
 -12  -3  11       10.50      173.92    110.67 o 
 -11  -3  11      422.65      447.97    126.49 o 
 -10  -3  11     3153.87     3378.21    205.54 o 
  -9  -3  11      474.17      527.02     52.70 o 
  -8  -3  11       75.73       84.32     31.62 o 
  -7  -3  11      237.07      189.73     57.97 o 
  -6  -3  11      706.85      777.31     97.50 o 
  -5  -3  11      690.98      728.24     52.30 o 
  -4  -3  11      898.18     1007.46     81.73 o 
  -3  -3  11     5210.79     5878.03    214.06 o 
  -2  -3  11     3149.33     2882.81    200.27 o 
  -1  -3  11       13.01        9.99     35.26 o 
   0  -3  11      121.55      190.73    113.31 o 
   1  -3  11      377.02      247.37     50.21 o 
   2  -3  11      570.62      635.60     68.87 o 
   3  -3  11     1988.23     1660.45     94.97 o 
   4  -3  11     1030.23      950.13     84.32 o 
   5  -3  11     1719.42     1680.20    115.34 o 
   6  -3  11      176.29      226.74     75.82 o 
   7  -3  11       14.96       13.25     67.07 o 
   8  -3  11     1029.27     1180.53    168.65 o 
   9  -3  11     1347.94     1480.93    210.81 o 
  10  -3  11       55.65      -57.97    126.49 o 
  11  -3  11        0.89     -200.27    200.27 o 
 -14  -2  11      180.06      126.49    221.35 o 
 -13  -2  11      167.88      321.48    195.00 o 
 -12  -2  11     1981.07     1939.44    231.89 o 
 -11  -2  11     2107.11     2002.69    152.84 o 
 -10  -2  11      811.38      674.59     63.24 o 
  -9  -2  11        6.88      -36.89     36.89 o 
  -8  -2  11       77.55      168.65     47.43 o 
  -7  -2  11      559.82      527.02     47.43 o 
  -6  -2  11      198.55      214.05     32.92 o 
  -5  -2  11     4399.01     4856.09    144.37 o 
  -4  -2  11     6184.89     6368.63    217.79 o 
  -3  -2  11     1475.79     1545.01     89.88 o 
  -2  -2  11       17.31       38.40     37.95 o 
  -1  -2  11       24.38       65.88     39.00 o 
   0  -2  11      364.65      369.51     81.69 o 
   1  -2  11        3.58      -29.23     39.00 o 
   2  -2  11     3248.08     3445.02    152.79 o 
   3  -2  11     2841.25     2705.03    131.94 o 
   4  -2  11      236.50      219.21     59.28 o 
   5  -2  11      634.79      374.60    118.58 o 
   6  -2  11       52.77      100.91     71.02 o 
   7  -2  11     1897.91     1562.94    135.48 o 
   8  -2  11      158.91      265.16    102.77 o 
   9  -2  11      271.39      310.94    115.94 o 
  10  -2  11      578.70      558.64    173.92 o 
  11  -2  11       86.70      263.51    210.81 o 
 -14  -1  11      521.08      658.78    173.92 o 
 -13  -1  11     1561.69     1565.26    247.70 o 
 -12  -1  11      211.45       84.32     94.86 o 
 -11  -1  11       21.51       68.51     47.43 o 
 -10  -1  11      454.52      421.62     57.97 o 
  -9  -1  11       96.07       68.51     31.62 o 
  -8  -1  11       71.94      100.13     31.62 o 
  -7  -1  11      912.29      943.37     68.51 o 
  -6  -1  11     4398.72     4552.92    176.55 o 
  -5  -1  11     1746.19     1849.29     80.60 o 
  -4  -1  11        0.00      -25.30     25.30 o 
  -3  -1  11      937.24     1054.15    158.11 o 
  -2  -1  11     1341.23     1146.58     70.81 o 
  -1  -1  11     1195.09     1274.37     84.32 o 
   0  -1  11      481.34      445.38     46.47 o 
   1  -1  11    19289.76    20644.81    573.75 o 
   2  -1  11     3436.79     3594.70    148.92 o 
   3  -1  11       30.61        0.00     55.34 o 
   4  -1  11       51.75      -10.06     40.49 o 
   5  -1  11      365.19      488.65     68.27 o 
   6  -1  11     1512.17     1606.73    132.77 o 
   7  -1  11      136.63      115.82     79.54 o 
   8  -1  11     1466.31     1661.16    146.32 o 
   9  -1  11     1527.31     1517.82    195.00 o 
  10  -1  11      188.13       68.51    131.76 o 
  11  -1  11      286.68      353.11    221.35 o 
 -15   0  11      150.64      -89.59    147.57 o 
 -14   0  11      243.81      400.54    131.76 o 
 -13   0  11        0.18      205.54    126.49 o 
 -12   0  11      987.93      806.34    142.30 o 
 -11   0  11     1056.71      964.45     73.78 o 
 -10   0  11       48.06       31.62     36.89 o 
  -9   0  11       94.49       57.97     47.43 o 
  -8   0  11     2106.53     1828.77     84.32 o 
  -7   0  11     4008.13     4311.04    147.57 o 
  -6   0  11      413.29      586.90     48.02 o 
  -5   0  11        1.11       13.70     26.31 o 
  -4   0  11      775.35      607.73    115.94 o 
  -3   0  11     1626.57     1693.50     70.89 o 
  -2   0  11      419.63      412.90     46.75 o 
  -1   0  11     3288.06     3161.57    124.80 o 
   0   0  11     7617.77     8221.71    260.54 o 
   1   0  11      421.97      377.37     48.02 o 
   2   0  11      879.87      862.66     70.81 o 
   3   0  11       54.48       42.16    118.58 o 
   4   0  11       21.83       72.10     46.47 o 
   5   0  11      317.26      372.13     72.03 o 
   6   0  11      319.48      393.46     67.08 o 
   7   0  11     3685.32     3923.48    227.23 o 
   8   0  11      552.11      554.95    158.11 o 
   9   0  11       23.32       42.16    105.40 o 
  10   0  11       60.59      131.76    131.76 o 
 -15   1  11       55.23     -115.94    126.49 o 
 -14   1  11     1042.92      943.37    184.46 o 
 -13   1  11      828.34      869.59    158.11 o 
 -12   1  11      224.96       94.86     84.32 o 
 -11   1  11      107.19       42.16     52.70 o 
 -10   1  11        6.56      -21.08     47.43 o 
  -9   1  11      560.88      516.48     52.70 o 
  -8   1  11     1119.76     1280.66     73.78 o 
  -7   1  11     1033.01     1048.77     68.51 o 
  -6   1  11     1747.37     1939.44     94.86 o 
  -5   1  11       35.80       67.34     24.59 o 
  -4   1  11      143.93      180.58     29.81 o 
  -3   1  11      667.51      560.58     40.49 o 
  -2   1  11     5062.10     5176.93    174.08 o 
  -1   1  11     1461.81     1490.25    139.66 o 
   0   1  11       15.38       -6.26     29.12 o 
   1   1  11      784.01      722.93     60.73 o 
   2   1  11      182.82      189.73     40.99 o 
   3   1  11       38.82       69.53     46.75 o 
   4   1  11     1630.25     1733.63    176.55 o 
   5   1  11     2528.89     2937.47    287.23 o 
   6   1  11     1583.26     1529.67    131.94 o 
   7   1  11      566.03      559.61     92.53 o 
   8   1  11       12.78       36.19     83.29 o 
   9   1  11      167.93       -5.27    105.40 o 
  10   1  11      280.36      152.84    126.49 o 
 -15   2  11     1558.25     1465.12    263.51 o 
 -14   2  11      796.72      674.59    147.57 o 
 -13   2  11        8.09      210.81    142.30 o 
 -12   2  11        3.55       89.59     47.43 o 
 -11   2  11     1286.14     1206.88     84.32 o 
 -10   2  11     1200.77     1117.29     73.78 o 
  -9   2  11       28.02        0.00     36.89 o 
  -8   2  11     4087.85     4347.94    142.30 o 
  -7   2  11     4503.23     4816.99    152.84 o 
  -6   2  11      748.57      779.99     47.43 o 
  -5   2  11       18.67       -0.93     27.76 o 
  -4   2  11     1305.89     1689.19     63.24 o 
  -3   2  11     1868.37     1833.51     94.86 o 
  -2   2  11      235.45      228.28     27.76 o 
  -1   2  11     1653.94     1817.45     67.07 o 
   0   2  11     6291.96     6666.33    216.05 o 
   1   2  11      328.54      328.68     84.32 o 
   2   2  11      249.89      312.99     42.73 o 
   3   2  11     3267.57     3238.15    142.57 o 
   4   2  11     1642.66     2023.05    184.46 o 
   5   2  11      251.74      132.69     60.45 o 
   6   2  11       39.96       25.64     63.03 o 
   7   2  11      154.34      154.78     69.64 o 
   8   2  11       67.77       75.40     70.89 o 
   9   2  11        9.28       -5.27    152.84 o 
  10   2  11     1092.95      827.43    195.00 o 
 -15   3  11      582.27      521.75    158.11 o 
 -14   3  11        0.11      226.62    126.49 o 
 -13   3  11        3.57        5.27     52.70 o 
 -12   3  11      187.59      284.59     52.70 o 
 -11   3  11      245.47      258.24     47.43 o 
 -10   3  11      492.58      447.97     47.43 o 
  -9   3  11     1096.74     1101.48     79.05 o 
  -8   3  11      806.69     1022.42     57.97 o 
  -7   3  11      293.94      237.16     36.89 o 
  -6   3  11      547.29      384.73     36.89 o 
  -5   3  11     2036.16     2092.28     89.59 o 
  -4   3  11     1045.90      801.83    179.19 o 
  -3   3  11      829.08      900.55     42.73 o 
  -2   3  11     2560.80     2784.14    147.57 o 
  -1   3  11     1048.80      948.64     45.58 o 
   0   3  11       80.26      112.22     31.51 o 
   1   3  11       30.15       19.76     29.12 o 
   2   3  11     1824.85     1689.35     88.51 o 
   3   3  11      366.11      394.44     92.23 o 
   4   3  11      265.83      282.28    129.12 o 
   5   3  11      952.13      890.28    105.40 o 
   6   3  11      772.88      720.07    176.55 o 
   7   3  11       44.94       18.82     63.24 o 
   8   3  11        6.61       42.97     94.86 o 
   9   3  11     2065.57     2118.63    247.70 o 
 -15   4  11      387.30      310.94    158.11 o 
 -14   4  11       69.35      100.13    100.13 o 
 -13   4  11        0.26      -52.70     52.70 o 
 -12   4  11     1216.22     1201.61     79.05 o 
 -11   4  11     1053.47     1075.13     68.51 o 
 -10   4  11      498.08      484.86     47.43 o 
  -9   4  11      147.80      184.46     36.89 o 
  -8   4  11      167.52      137.03     31.62 o 
  -7   4  11       10.25       26.35     26.35 o 
  -6   4  11     1672.24     1507.28     63.24 o 
  -5   4  11       61.45       73.78     21.08 o 
  -4   4  11     2437.13     2414.18     75.42 o 
  -3   4  11     1526.59     1301.35     49.19 o 
  -2   4  11     1422.15     1677.62     59.28 o 
  -1   4  11      413.21      297.54     26.35 o 
   0   4  11      522.51      432.27     71.15 o 
   1   4  11     1194.31     1285.67     64.50 o 
   2   4  11      262.67      260.90     40.99 o 
   3   4  11      533.81      586.73     59.40 o 
   4   4  11      554.41      595.32     69.64 o 
   5   4  11      269.41      342.37     68.20 o 
   6   4  11      313.34      306.98     71.02 o 
   7   4  11       82.78       80.72     74.71 o 
   8   4  11     1015.52     1048.77    168.65 o 
   9   4  11      176.89      342.56    142.30 o 
 -15   5  11       83.43      279.32    137.03 o 
 -14   5  11       42.55      -84.32     84.32 o 
 -13   5  11      455.77      458.51     68.51 o 
 -12   5  11     2730.38     2614.03    115.94 o 
 -11   5  11      160.10       57.97     36.89 o 
 -10   5  11      274.90      416.35     47.43 o 
  -9   5  11      166.41      205.54     31.62 o 
  -8   5  11      248.94      195.00     31.62 o 
  -7   5  11       20.38       68.51     21.08 o 
  -6   5  11     2065.96     2471.74     73.78 o 
  -5   5  11      674.55      421.62     26.35 o 
  -3   5  11       20.41      105.40     79.05 o 
  -2   5  11       52.36       82.26     15.41 o 
  -1   5  11      204.47      327.48     28.99 o 
   0   5  11      193.45      210.84     24.01 o 
   1   5  11      616.82      500.67     39.00 o 
   2   5  11     5370.70     5925.51    171.82 o 
   3   5  11      428.12      396.43     53.17 o 
   4   5  11       21.24       25.82     47.43 o 
   5   5  11       11.61      -57.97     57.97 o 
   6   5  11      343.73      312.76     71.15 o 
   7   5  11      233.35      127.48    147.57 o 
   8   5  11       77.94       63.24     79.05 o 
 -15   6  11       10.35      195.00    179.19 o 
 -14   6  11      377.09      295.13     68.51 o 
 -13   6  11     1009.85      885.40     73.78 o 
 -12   6  11      169.28      158.11     47.43 o 
 -11   6  11      906.93      853.78     63.24 o 
 -10   6  11        1.03       10.54     31.62 o 
  -9   6  11       23.91      -10.54     26.35 o 
  -8   6  11     1214.28     1359.72     63.24 o 
  -7   6  11     1544.76     1312.29     52.70 o 
  -6   6  11     2713.82     3188.49    237.16 o 
  -5   6  11       60.95      147.57     84.32 o 
  -4   6  11      864.46      980.26    126.49 o 
  -2   6  11        1.02      -36.89     73.78 o 
  -1   6  11      241.19       68.51     79.05 o 
   0   6  11     3421.13     4318.73    125.32 o 
   1   6  11     2428.18     2370.86     88.54 o 
   2   6  11      198.96      262.89     37.95 o 
   3   6  11       37.51      135.97     84.32 o 
   4   6  11      167.87      161.43     68.51 o 
   5   6  11      155.78      126.49     49.38 o 
   6   6  11        0.35       44.10     60.79 o 
   7   6  11      369.90      326.75     94.86 o 
 -14   7  11       76.52       89.59    100.13 o 
 -13   7  11     1716.52     2218.76    173.92 o 
 -12   7  11      278.64      200.27     52.70 o 
 -11   7  11       24.41      -31.62     31.62 o 
 -10   7  11       57.66       47.43     36.89 o 
  -9   7  11      523.16      347.83     36.89 o 
  -8   7  11      939.35     1154.18     52.70 o 
  -7   7  11      946.11      996.07    100.13 o 
  -6   7  11      615.23      379.46     73.78 o 
  -5   7  11      561.02      632.43    137.03 o 
  -4   7  11       19.74      142.30     84.32 o 
  -3   7  11       66.83       10.54     63.24 o 
  -2   7  11      172.51      284.59     89.59 o 
  -1   7  11     1161.73     1112.02    131.76 o 
   0   7  11      959.85     1017.15     42.16 o 
   1   7  11       56.78       89.59     36.89 o 
   2   7  11      101.51      129.84     65.88 o 
   3   7  11       21.73      -60.26     63.24 o 
   4   7  11      110.91       22.35     46.47 o 
   5   7  11      768.65      664.05    100.13 o 
   6   7  11      807.24      542.83     89.59 o 
   7   7  11      185.60      263.51    115.94 o 
 -13   8  11      437.53      516.48     94.86 o 
 -12   8  11       13.95       36.89     52.70 o 
 -11   8  11        4.79       21.08     31.62 o 
 -10   8  11      347.29      358.38     36.89 o 
  -9   8  11       42.87       73.78     21.08 o 
  -8   8  11      935.81      811.61    110.67 o 
  -7   8  11     1917.68     2102.82    158.11 o 
  -6   8  11      157.60      126.49     57.97 o 
  -5   8  11       20.65       26.35     79.05 o 
  -4   8  11      166.17      105.40    115.94 o 
  -3   8  11      398.81      384.73    105.40 o 
  -2   8  11     1235.94     1180.53    147.57 o 
  -1   8  11      168.70      168.65    121.22 o 
   1   8  11      323.14      289.86     26.35 o 
   2   8  11       26.08       10.54     31.62 o 
   3   8  11       36.76       89.59     68.51 o 
   4   8  11     2419.14     2603.49    163.38 o 
   5   8  11     1201.87     1285.93    126.49 o 
   6   8  11      207.50      237.16    142.30 o 
 -12   9  11      524.60      674.59    205.54 o 
 -11   9  11      482.91      332.02    142.30 o 
 -10   9  11      132.12     -105.40    105.40 o 
  -9   9  11     1370.88     1328.10    189.73 o 
  -8   9  11     1059.44     1233.23    168.65 o 
  -7   9  11      119.59      -36.89    121.22 o 
  -6   9  11       25.40      -36.89     57.97 o 
  -5   9  11      128.73      110.67    126.49 o 
  -4   9  11     1890.87     1444.04    173.92 o 
  -3   9  11       27.34      137.03    105.40 o 
  -2   9  11     1350.07     1264.85    179.19 o 
  -1   9  11     1599.37     1596.88    195.00 o 
   0   9  11       83.52       68.51    131.76 o 
   1   9  11      202.87      199.26     86.96 o 
   2   9  11      183.31       62.40     81.69 o 
   3   9  11      746.80      782.98    116.28 o 
   4   9  11      102.09      126.49    137.03 o 
   5   9  11      242.08      274.05    205.54 o 
 -12  10  11        7.09      121.22    121.22 o 
 -11  10  11      516.09      358.38    152.84 o 
 -10  10  11     1247.78     1196.34    221.35 o 
  -9  10  11      287.73      353.11    131.76 o 
  -8  10  11       15.59      -68.51    105.40 o 
  -7  10  11      108.01      163.38    105.40 o 
  -6  10  11      352.37      353.11    126.49 o 
  -5  10  11      248.69      553.37    126.49 o 
  -4  10  11      819.64      637.70    137.03 o 
  -3  10  11     2325.63     2271.47    247.70 o 
  -2  10  11      821.99     1043.50    189.73 o 
  -1  10  11       18.96       63.24    131.76 o 
   0  10  11       99.63       79.05    105.40 o 
   1  10  11     1107.78     1201.61    200.27 o 
   2  10  11      128.57      -68.51    137.03 o 
   3  10  11      504.93      505.94    147.57 o 
   4  10  11     1033.81     1143.64    189.73 o 
 -12  11  11      665.66      300.40    210.81 o 
 -11  11  11     1753.81     1312.29    237.16 o 
 -10  11  11       40.67      100.13    137.03 o 
  -9  11  11      142.41      -15.81    115.94 o 
  -8  11  11      265.93      195.00    168.65 o 
  -7  11  11      380.02      458.51    137.03 o 
  -6  11  11        0.05      -94.86    100.13 o 
  -5  11  11     1742.57     1949.98    258.24 o 
  -4  11  11     1641.31     1797.15    226.62 o 
  -3  11  11      184.01       63.24     94.86 o 
  -2  11  11        8.86       36.89    100.13 o 
  -1  11  11      166.66       26.35    147.57 o 
   0  11  11      404.07      606.08    152.84 o 
   1  11  11       24.14      -42.16    110.67 o 
   2  11  11      975.57     1412.42    210.81 o 
 -10  12  11      367.20      447.97    173.92 o 
  -9  12  11      335.77      105.40    142.30 o 
  -8  12  11       97.61      -31.62    189.73 o 
  -7  12  11      182.18      289.86    147.57 o 
  -6  12  11     1347.76     1386.07    231.89 o 
  -5  12  11      262.89      411.08    152.84 o 
  -4  12  11       85.58       57.97    121.22 o 
  -3  12  11      133.51      189.73    147.57 o 
  -2  12  11      302.26      411.08    142.30 o 
   0  12  11      197.99      168.65    126.49 o 
  -8  13  11      806.03      353.11    210.81 o 
  -7  13  11      897.72     1032.96    242.43 o 
  -6  13  11        0.52      -42.16    131.76 o 
  -5  13  11      330.29      289.86    210.81 o 
  -4  13  11       54.48      247.70    205.54 o 
  -3  13  11      364.05      579.72    184.46 o 
  -2  13  11       10.53      -15.81    137.03 o 
  -3 -13  12       48.37       84.32    147.57 o 
  -2 -13  12       91.95     -126.49    184.46 o 
  -1 -13  12      470.05      289.86    189.73 o 
   1 -13  12      262.31      195.00    147.57 o 
   2 -13  12      447.23      289.86    152.84 o 
   3 -13  12        7.43      -10.54    184.46 o 
   4 -13  12       10.67      -36.89    142.30 o 
   5 -13  12      557.15      458.51    179.19 o 
  -5 -12  12        6.42      326.75    179.19 o 
  -4 -12  12        0.83      -10.54    100.62 o 
  -3 -12  12       59.92      179.19    137.03 o 
  -2 -12  12      380.93      474.32    179.19 o 
  -1 -12  12      385.08      283.04     94.54 o 
   0 -12  12     1432.82     1250.67    133.54 o 
   1 -12  12      252.04      252.97    137.03 o 
   2 -12  12      126.63       36.89    110.67 o 
   3 -12  12      150.53      179.19    126.49 o 
   4 -12  12      761.50      690.40    168.65 o 
   5 -12  12      311.13      200.27    189.73 o 
   6 -12  12      140.06      -94.86    131.76 o 
  -7 -11  12       48.81     -168.65    205.54 o 
  -6 -11  12      141.35       26.35    184.46 o 
  -5 -11  12      166.54       21.08    142.30 o 
  -4 -11  12      177.82       84.32    131.76 o 
  -3 -11  12      100.96      110.67    121.22 o 
  -2 -11  12     1674.92     1497.39    195.00 o 
  -1 -11  12      659.23      553.37    137.03 o 
   0 -11  12      130.51       10.54     94.86 o 
   1 -11  12      174.22      105.40    100.13 o 
   2 -11  12       96.76     -142.30    142.30 o 
   3 -11  12      133.76      300.40    168.65 o 
   4 -11  12       75.31      263.51    126.49 o 
   5 -11  12     1187.52     1354.45    210.81 o 
   6 -11  12     1041.80     1280.66    231.89 o 
   7 -11  12        4.65      100.13    147.57 o 
   8 -11  12       12.71      -79.05    163.38 o 
  -8 -10  12       63.44      -21.08    152.84 o 
  -7 -10  12      152.94      126.49    137.03 o 
  -6 -10  12      581.63      326.75    147.57 o 
  -5 -10  12        0.24      100.13    173.92 o 
  -4 -10  12     1378.49     1486.10    376.82 o 
  -3 -10  12     1375.99     1617.96    210.81 o 
  -2 -10  12       23.86       -5.27     94.86 o 
  -1 -10  12      322.89       31.62     94.86 o 
   0 -10  12       15.65       94.86    115.94 o 
   1 -10  12      152.69       57.97     89.59 o 
   2 -10  12       54.12       89.59    105.40 o 
   3 -10  12      655.50      637.70    147.57 o 
   4 -10  12     2085.62     1902.55    237.16 o 
   5 -10  12      398.79      184.46    184.46 o 
   6 -10  12       28.73      -31.62    121.22 o 
   7 -10  12       12.25      274.05    189.73 o 
   8 -10  12       48.30      -10.54    142.30 o 
  -9  -9  12      845.68      695.67    195.00 o 
  -8  -9  12      276.23      347.83    147.57 o 
  -7  -9  12      209.92      189.73    179.19 o 
  -6  -9  12      303.85      284.59    137.03 o 
  -5  -9  12     1502.64     1431.71    133.54 o 
  -4  -9  12     1107.66     1127.83    179.19 o 
  -3  -9  12      139.96      110.67     94.86 o 
  -2  -9  12      729.25      761.04    102.56 o 
  -1  -9  12      830.83      611.18     87.52 o 
   0  -9  12      141.36      200.01     73.42 o 
   1  -9  12       13.92      -26.64     66.77 o 
   2  -9  12     1890.97     1776.71    208.17 o 
   3  -9  12      990.31     1322.83    210.81 o 
   4  -9  12      166.53       10.54     94.86 o 
   5  -9  12       31.54       57.97    110.67 o 
   6  -9  12        0.87      -94.86    105.40 o 
   7  -9  12        3.54      -73.78    115.94 o 
   8  -9  12       10.50       10.54    131.76 o 
   9  -9  12     1073.89     1496.74    268.78 o 
 -10  -8  12      736.67      816.88    200.27 o 
  -9  -8  12      215.19      321.48    152.84 o 
  -8  -8  12       10.78      179.19    189.73 o 
  -7  -8  12      118.45      115.94    115.94 o 
  -6  -8  12     1196.34     1307.02     77.40 o 
  -5  -8  12       11.03      -31.62     89.59 o 
  -4  -8  12      495.31      613.48     93.67 o 
  -3  -8  12      421.54      288.81     82.86 o 
  -2  -8  12      102.02      236.70     85.47 o 
  -1  -8  12       93.24      111.13    108.04 o 
   0  -8  12      875.90      635.19     89.88 o 
   1  -8  12      777.26     1036.01    104.99 o 
   2  -8  12      201.59      131.49     72.05 o 
   3  -8  12      192.40      256.28     88.57 o 
   4  -8  12      288.09      348.95    123.85 o 
   5  -8  12      309.34      179.19    115.94 o 
   6  -8  12        0.37      -84.32     89.59 o 
   7  -8  12      797.28     1064.59    179.19 o 
   8  -8  12     3655.42     3488.89    368.92 o 
   9  -8  12      521.03      400.54    147.57 o 
 -11  -7  12       41.18       31.62    147.57 o 
 -10  -7  12      257.97      274.05    163.38 o 
  -9  -7  12      138.13       21.08    173.92 o 
  -8  -7  12      350.52      400.54    137.03 o 
  -7  -7  12      209.05       84.32    105.40 o 
  -6  -7  12      721.51      804.64     50.17 o 
  -5  -7  12      741.68      866.41    104.99 o 
  -4  -7  12      327.58      458.31     80.06 o 
  -3  -7  12        0.42        0.00     56.96 o 
  -2  -7  12      424.89      430.40    195.00 o 
  -1  -7  12      527.30      921.22     98.28 o 
   0  -7  12      629.65      527.02     79.54 o 
   1  -7  12       23.50       19.51     68.27 o 
   2  -7  12      483.81      930.82    108.85 o 
   3  -7  12     1486.19      924.44    109.89 o 
   4  -7  12      679.85      477.39     89.59 o 
   5  -7  12      103.36      106.46     87.70 o 
   6  -7  12     1382.83      948.64    168.65 o 
   7  -7  12     1010.09     1185.80    168.65 o 
   8  -7  12        7.77       63.24    126.49 o 
   9  -7  12        2.78      158.11    131.76 o 
  10  -7  12      100.25      405.81    173.92 o 
 -12  -6  12        5.06      173.92    163.38 o 
 -11  -6  12      176.67      158.11    137.03 o 
 -10  -6  12      270.40      368.92    147.57 o 
  -9  -6  12      448.36      210.81    173.92 o 
  -8  -6  12       91.58      115.94     31.62 o 
  -7  -6  12     2092.30     1949.98    152.84 o 
  -6  -6  12      773.88      748.18     56.54 o 
  -5  -6  12      304.84      279.32     65.14 o 
  -4  -6  12        1.88      -52.19     89.59 o 
  -3  -6  12      215.98      315.34     80.06 o 
  -2  -6  12      494.17      462.76     80.97 o 
  -1  -6  12       49.55      173.04     79.05 o 
   0  -6  12      208.70      576.07     74.25 o 
   1  -6  12     1623.02     1249.50    107.63 o 
   2  -6  12        4.47       59.48     81.69 o 
   3  -6  12       12.50      -62.91    163.38 o 
   4  -6  12      414.64      374.14     74.25 o 
   5  -6  12     1139.68     1262.98    132.95 o 
   6  -6  12        9.78      -68.20     68.20 o 
   7  -6  12      871.37      801.07    184.46 o 
   8  -6  12       63.99      216.08    121.22 o 
   9  -6  12       45.41       89.59    168.65 o 
  10  -6  12       34.91      168.65    147.57 o 
 -12  -5  12       60.60       26.35    137.03 o 
 -11  -5  12      173.12      131.76    142.30 o 
 -10  -5  12      147.79      142.30    115.94 o 
  -9  -5  12      517.66      595.54     42.16 o 
  -8  -5  12     2144.25     2155.52    100.13 o 
  -7  -5  12     1111.10     1164.72    100.13 o 
  -6  -5  12       32.88       65.72     27.76 o 
  -5  -5  12     1622.66     1822.24    129.79 o 
  -4  -5  12      633.37      442.29     70.51 o 
  -3  -5  12        0.58      121.59     68.51 o 
  -2  -5  12     1345.61     1394.08    102.43 o 
  -1  -5  12     7355.98     6928.02    278.83 o 
   0  -5  12      584.10      656.83    102.77 o
[truncated: 134,652 more chars]
